# Supplementary material for: Identification of the Prognostic Signatures of Glioma With Different PTEN Status
Source: Front Oncol. 2021 Jul 14;11:633357. doi: 10.3389/fonc.2021.633357 (PMC8317988; doi:10.3389/fonc.2021.633357)
Supplement: Supplementary Table 1 — Clinical features and normalized count of glioma patients inTCGA and CGGA. [file DataSheet_1.zip]

Archive with 1 entries (1 files):
- Supplementary Table1.xlsx
