# Supplementary material for: Identification of the Prognostic Signatures of Glioma With Different PTEN Status
Source: Front Oncol. 2021 Jul 14;11:633357. doi: 10.3389/fonc.2021.633357 (PMC8317988; doi:10.3389/fonc.2021.633357)
Supplement: Supplementary Table 2 — PTEN mutation list by varscan2 in TCGA glioma patients (Materials and Methods 2.1). [file DataSheet_2.zip › Supplementary Table 2.xlsx]

## Sheet: TCGA 
TCGA glioma	varscan2_snv
Sample_ID	ref	alt	Amino_Acid_Change	effect	Related reported study
TCGA-S9-A6U0-01A	G	A	p.A121T	missense_variant	(Johnson, B. E. 2014)
TCGA-HT-A5RA-01A	G	A	p.A121T	missense_variant	(Johnson, B. E. 2014)
TCGA-19-5953-01B	C	T	p.A126V	missense_variant	(Leitner, M. G. 2018)
TCGA-06-0168-01A	CAAAG	-	p.A328*	frameshift_variant
TCGA-06-5412-01A	G	-	p.A328Qfs*16	frameshift_variant
TCGA-DU-7290-01A	G	A	p.C105Y	missense_variant
TCGA-06-0155-01B	T	C	p.C136R	missense_variant	(Verkhivker, G. M. 2019)
TCGA-27-2526-01A	G	A	p.C136Y	missense_variant	(Verkhivker, G. M. 2019)
TCGA-81-5911-01A	G	A	p.C136Y	missense_variant	(Verkhivker, G. M. 2019)
TCGA-28-1746-01A	G	A	p.C71Y	missense_variant;splice_region_variant	(Lee, C. U. 2015)
TCGA-28-2502-01B	G	A	p.C71Y	missense_variant;splice_region_variant	(Lee, C. U. 2015)
TCGA-06-0216-01B	G	C	p.D107H	missense_variant
TCGA-32-2634-01A	G	T	p.D107Y	missense_variant
TCGA-DU-6402-01A	G	T	p.D107Y	missense_variant
TCGA-14-1034-01A	G	A	p.D109N	missense_variant
TCGA-DU-6392-01A	G	T	p.D153Y	missense_variant	(Pain, Margaret 2018)
TCGA-14-1827-01A	-	A	p.D268Gfs*30	frameshift_variant	(Tu, T. 2020) (Hollestelle, A. 2007)
TCGA-06-0749-01A	G	-	p.D297Ifs*10	frameshift_variant
TCGA-19-5955-01A	C	-	p.D371Efs*45	frameshift_variant
TCGA-4W-AA9R-01A	T	-	p.D375Ifs*41	frameshift_variant
TCGA-06-0190-01A	C	A	p.D92E	missense_variant	(Liu, M. 2015)
TCGA-28-5209-01A	-	T	p.E242*	frameshift_variant
TCGA-TQ-A7RP-01A	G	T	p.E256*	stop_gained	(Larson Gedman, A. 2009)
TCGA-4W-AA9T-01A	G	T	p.E285*	stop_gained
TCGA-19-5956-01A	G	T	p.E299*	stop_gained
TCGA-19-5959-01A	A	-	p.E99Nfs*14	frameshift_variant
TCGA-19-A6J5-01A	T	A	p.F195I	missense_variant
TCGA-76-6286-01A	T	C	p.F271S	missense_variant
TCGA-32-5222-01A	G	A	p.G129E	missense_variant	(Liaw, Danny 1997) (Gildea, John J 2004) (He, J. 2010) (Lyu, J. 2015)
TCGA-76-4927-01A	G	T	p.G129V	missense_variant	(Liaw, Danny 1997) (Gildea, John J 2004) (He, J. 2010) (Lyu, J. 2016)
TCGA-14-0867-01A	G	A	p.G132D	missense_variant	(Cheng, Feixiong 2019)
TCGA-16-0848-01A	G	A	p.G132D	missense_variant	(Cheng, Feixiong 2019)
TCGA-19-5952-01A	G	A	p.G132D	missense_variant	(Cheng, Feixiong 2019)
TCGA-06-0187-01A	G	A	p.G132D	missense_variant	(Cheng, Feixiong 2019)
TCGA-VM-A8CD-01A	G	A	p.G132D	missense_variant	(Cheng, Feixiong 2019)
TCGA-OX-A56R-01A	G	A	p.G165E	missense_variant;splice_region_variant	(Ye, Song 2017) (Smith, I. N. 2016) (Yin, Y. 2008)
TCGA-76-4931-01A	G	T	p.G209*	stop_gained
TCGA-32-2495-01A	G	A	p.G230E	missense_variant
TCGA-HT-7860-01A	G	C	p.G251A	missense_variant	(Akizuki, Keiichi 2020) (Verkhivker, G. M. 2019)
TCGA-06-0184-01A	G	A	p.G36E	missense_variant	(Verkhivker, G. M. 2019)
TCGA-32-1977-01A	G	A	p.G36R	missense_variant	(Verkhivker, G. M. 2019)
TCGA-14-1794-01A	G	A	p.G36R	missense_variant	(Verkhivker, G. M. 2019)
TCGA-06-1804-01A	G	A	p.G44D	missense_variant
TCGA-14-0813-01A	C	T	p.H123Y	missense_variant	(Mondal, S. K. 2020) (Tu, T. 2020) (Yin, Y. 2008)
TCGA-76-6661-01B	A	C	p.H272P	missense_variant
TCGA-19-2621-01B	A	G	p.H93R	missense_variant	(Smith, I. N. 2016) (Marshall, Jeremy D. S. 2018)
TCGA-06-2565-01A	T	C	p.I101T	missense_variant	(Wong, C. W. 2018)
TCGA-06-0644-01A	TA	-	p.I203Sfs*39	frameshift_variant
TCGA-12-0618-01A	-	AGAT	p.I28Rfs*17	splice_region_variant;intron_variant
TCGA-12-1092-01B	-	AA	p.I300Kfs*8	frameshift_variant
TCGA-14-1395-01B	A	-	p.K183Rfs*16	frameshift_variant	(Ikenoue, T. 2008)
TCGA-32-1991-01A	A	T	p.K221*	stop_gained	(Ikenoue, T. 2008)
TCGA-12-1089-01A	A	T	p.K263*	stop_gained	(Nguyen, H. N. 2014)
TCGA-DU-7012-01A	A	G	p.K322E	missense_variant
TCGA-DU-A7TD-01A	G	A	p.K342K	splice_region_variant;synonymous_variant
TCGA-FG-5964-01A	AA	-	p.K6Rfs*4	frameshift_variant	(Lee, Y. R. 2019)
TCGA-28-1749-01A	T	-	p.L23*	frameshift_variant
TCGA-12-3644-01A	T	G	p.L247*	stop_gained
TCGA-HT-8104-01A	G	T	p.L25F	missense_variant
TCGA-76-6191-01A	T	G	p.L25V	missense_variant
TCGA-32-4213-01A	-	T	p.L320Ffs*5	frameshift_variant	(Yang, J. M. 2017) (Yang, J. M. 2017)
TCGA-28-5216-01A	C	G	p.L42V	missense_variant
TCGA-19-2625-01A	T	A	p.L70H	missense_variant;splice_region_variant	(Shi, Y. 2018)
TCGA-HT-8110-01A	T	A	p.M1?	start_lost
TCGA-12-1093-01A	G	-	p.M239Ifs*17	frameshift_variant
TCGA-32-4210-01A	T	G	p.M239R	missense_variant
TCGA-06-0875-01A	G	A	p.M270I	missense_variant
TCGA-32-4211-01A	-	T	p.N212Ifs*31	frameshift_variant;splice_region_variant	(Packer, Leisl M. 2017)
TCGA-27-1834-01A	A	G	p.N276S	missense_variant	(Fricano-Kugler, Catherine J. 2018) (Wong, C. W. 2020)
TCGA-06-0188-01A	A	-	p.N323Mfs*21	frameshift_variant	(Chang, H. 2019) (Nassif, Najah T. 2004)
TCGA-06-0743-01A	C	-	p.N334Tfs*10	frameshift_variant
TCGA-06-5418-01A	C	T	p.P204L	missense_variant	(Georgescu, Maria-Magdalena 2000)
TCGA-12-1597-01B	C	-	p.P244Lfs*12	frameshift_variant
TCGA-14-1451-01A	-	A	p.P248Tfs*5	frameshift_variant
TCGA-DU-8158-01A	-	A	p.P248Tfs*5	frameshift_variant
TCGA-41-2573-01A	C	T	p.P95L	missense_variant
TCGA-06-1801-01A	C	T	p.Q298*	stop_gained
TCGA-06-5411-01A	C	T	p.R130*	stop_gained	(Wen, Shenghua 2001) (Yang, J. M. 2017)
TCGA-28-1745-01B	C	T	p.R130*	stop_gained	(Wen, Shenghua 2001) (Yang, J. M. 2017)
TCGA-06-2558-01A	C	T	p.R130*	stop_gained	(Wen, Shenghua 2001) (Yang, J. M. 2017)
TCGA-27-2524-01A	C	T	p.R130*	stop_gained	(Wen, Shenghua 2001) (Yang, J. M. 2017)
TCGA-DU-8161-01A	C	T	p.R130*	stop_gained	(Wen, Shenghua 2001) (Yang, J. M. 2017)
TCGA-41-3915-01A	G	A	p.R130Q	missense_variant	( (Wen, Shenghua 2001) (Yang, J. M. 2017)
TCGA-28-1750-01A	G	A	p.R130Q	missense_variant	(Wen, Shenghua 2001) (Yang, J. M. 2017)
TCGA-06-0195-01B	G	A	p.R159K	missense_variant	(Feng, J. 2019) (Aquila, S. 2020) (Wang, M. 2020)
TCGA-06-2559-01A	G	T	p.R159S	missense_variant	(Feng, J. 2019) (Aquila, S. 2020) (Wang, M. 2020)
TCGA-76-6283-01A	AAG	-	p.R15del	inframe_deletion	(Nguyen, Hoai-Nghia 2014) (Villalba-Galea, C. A. 2012)
TCGA-14-1795-01A	G	A	p.R15K	missense_variant	(Nguyen, Hoai-Nghia 2014) (Villalba-Galea, C. A. 2012)
TCGA-06-1800-01A	C	T	p.R173C	missense_variant	(Verkhivker, G. M. 2019) (Yang, J. M. 2017)
TCGA-27-2519-01A	C	T	p.R173C	missense_variant	(Verkhivker, G. M. 2019) (Yang, J. M. 2017)
TCGA-CS-5395-01A	C	T	p.R173C	missense_variant	(Verkhivker, G. M. 2019) (Yang, J. M. 2017)
TCGA-06-0882-01A	G	A	p.R173H	missense_variant	(Verkhivker, G. M. 2019) (Yang, J. M. 2017)
TCGA-28-2510-01A	G	A	p.R173H	missense_variant	(Verkhivker, G. M. 2019) (Yang, J. M. 2017)
TCGA-32-1976-01A	G	A	p.R173H	missense_variant	(Verkhivker, G. M. 2019) (Yang, J. M. 2017)
TCGA-06-5858-01A	C	T	p.R233*	stop_gained	(Rashmi, Ramachandran 2014) (Cheng, Feixiong 2019) (Chang, H. 2019)
TCGA-06-0650-01A	C	T	p.R233*	stop_gained	(Rashmi, Ramachandran 2014) (Cheng, Feixiong 2019) (Chang, H. 2019)
TCGA-76-6662-01A	C	T	p.R233*	stop_gained	(Rashmi, Ramachandran 2014) (Cheng, Feixiong 2019) (Chang, H. 2019)
TCGA-02-2470-01A	C	T	p.R233*	stop_gained	(Rashmi, Ramachandran 2014) (Cheng, Feixiong 2019) (Chang, H. 2019)
TCGA-41-2571-01A	C	T	p.R233*	stop_gained	(Rashmi, Ramachandran 2014) (Cheng, Feixiong 2019) (Chang, H. 2019)
TCGA-06-0213-01A	C	T	p.R335*	stop_gained	(Kim, B. 2020)
TCGA-16-1045-01B	C	T	p.R335*	stop_gained	(Kim, B. 2020)
TCGA-12-0656-01A	C	T	p.R335*	stop_gained	(Kim, B. 2020)
TCGA-QH-A6CX-01A	C	T	p.R335*	stop_gained	(Kim, B. 2020)
TCGA-14-0866-01B	G	A	p.R47K	missense_variant	(Yoshioka, Daisuke 2020) (Nanda, H. 2015)
TCGA-41-4097-01A	G	C	p.R74T	missense_variant
TCGA-FG-A4MW-01A	C	G	p.S10R	missense_variant
TCGA-76-6657-01A	AAGTG	-	p.S113Rfs*2	frameshift_variant
TCGA-DH-A7UU-01A	A	G	p.S170G	missense_variant	(Ho, J. 2015)
TCGA-81-5910-01A	G	A	p.S170N	missense_variant	(Ho, J. 2015)
TCGA-14-0781-01B	G	A	p.S170N	missense_variant	(Ho, J. 2015)
TCGA-S9-A6TW-01A	C	G	p.S229*	stop_gained	(Chang, Chun-Ju 2008)
TCGA-02-0055-01A	A	G	p.T131A	missense_variant	(Smith, I. N. 2016)
TCGA-06-0166-01A	C	G	p.T167S	missense_variant	(Yin, Y. 2008)
TCGA-06-0124-01A	C	T	p.T277I	missense_variant	(Yang, J. M. 2017)
TCGA-06-1802-01A	TACT	-	p.T319*	frameshift_variant	(Nanda, H. 2015)
TCGA-12-1599-01A	TACT	-	p.T319*	frameshift_variant	(Nanda, H. 2015)
TCGA-06-0125-01A	TACT	-	p.T319*	frameshift_variant	(Nanda, H. 2015)
TCGA-06-2561-01A	TACT	-	p.T319*	frameshift_variant	(Nanda, H. 2015)
TCGA-76-4935-01A	CTTT	-	p.T319Kfs*24	frameshift_variant	(Nanda, H. 2015)
TCGA-QH-A6CS-01A	-	A	p.T319Nfs*6	frameshift_variant	(Nanda, H. 2015)
TCGA-DU-5847-01A	-	A	p.T319Nfs*6	frameshift_variant	(Nanda, H. 2015)
TCGA-06-1084-01A	T	A	p.V45E	missense_variant
TCGA-16-0846-01A	G	T	p.V85F	missense_variant;splice_region_variant
TCGA-27-1838-01A	G	C	p.W274S	missense_variant	(Smith, I. N. 2016)
TCGA-14-0736-01A	T	-	p.X164_splice	splice_donor_variant
TCGA-TM-A84B-01A	AGTA	-	p.X212_splice	splice_donor_variant;coding_sequence_variant;intron_variant
TCGA-76-6192-01A	G	A	p.X268_splice	splice_acceptor_variant
TCGA-19-0957-01C	G	C	p.X342_splice	splice_donor_variant
TCGA-12-3649-01A	A	G	p.X343_splice	splice_acceptor_variant
TCGA-16-0861-01A	GTAA	-	p.X70_splice	splice_donor_variant;intron_variant
TCGA-76-6664-01A	A	C	p.X85_splice	splice_acceptor_variant
TCGA-12-0778-01A	-	A	p.Y16*	stop_gained;frameshift_variant
TCGA-12-0828-01A	A	G	p.Y177C	missense_variant
TCGA-12-0707-01A	A	C	p.Y177S	missense_variant
TCGA-26-6174-01A	A	G	p.Y178C	missense_variant
TCGA-19-1387-01A	T	G	p.Y188*	stop_gained
TCGA-19-4065-01A (Liu, Tian 2019)	T	G	p.Y27*	stop_gained;splice_region_variant	(Liu, J. 2014)
TCGA-76-6660-01A	A	G	p.Y27C	missense_variant;splice_region_variant	(Liu, J. 2014)
TCGA-FG-6692-01A	T	G	p.Y27D	missense_variant;splice_region_variant	(Liu, J. 2014)
TCGA-06-0192-01B	T	A	p.Y315*	stop_gained	(Nagata, Y. 2004) (Koul, Dimpy 2002) (Fenton, Tim R. 2012)
TCGA-74-6577-01A	-	A	p.Y336*	stop_gained;frameshift_variant	(Gong, Lili 2015) (Li, Qinglin 2020)
TCGA-28-1753-01A	C	A	p.Y336*	stop_gained	(Gong, Lili 2015) (Li, Qinglin 2021)
TCGA-DH-A7UV-01A	T	C	p.Y346H	missense_variant
TCGA-06-0876-01A	T	C	p.Y46H	missense_variant	(Fenton, Tim R. 2012) (Liu, Tian 2019)
TCGA-HT-7606-01A	ATACAGGA	-	p.Y46Qfs*3	frameshift_variant	(Fenton, Tim R. 2012) (Liu, Tian 2020)
TCGA-06-0157-01A	TA	-	p.Y76*	frameshift_variant	(Georgescu, Maria-Magdalena 2020)
TCGA-26-A7UX-01B	TA	-	p.Y76*	frameshift_variant	(Georgescu, Maria-Magdalena 2020)
TCGA-76-4934-01A	T	C	p.Y88H	missense_variant
TCGA-12-5295-01A	T	-		3_prime_UTR_variant
TCGA-06-0174-01A	T	-		3_prime_UTR_variant
TCGA-06-5416-01A	T	C		3_prime_UTR_variant
TCGA-28-5220-01A	T	-		3_prime_UTR_variant
TCGA-19-1787-01B	AA	-		splice_region_variant;intron_variant
TCGA-28-2509-01A	C	A		splice_region_variant;intron_variant
TCGA-DB-5279-01A	T	-		3_prime_UTR_variant
TCGA-E1-5318-01A	A	C		3_prime_UTR_variant
TCGA-WY-A859-01A	T	-		3_prime_UTR_variant
