# Supplementary material for: Identification of the Prognostic Signatures of Glioma With Different PTEN Status
Source: Front Oncol. 2021 Jul 14;11:633357. doi: 10.3389/fonc.2021.633357 (PMC8317988; doi:10.3389/fonc.2021.633357)
Supplement: Supplementary Table 2 — PTEN mutation list by varscan2 in TCGA glioma patients (Materials and Methods 2.1). [file DataSheet_2.zip › Supplementary Table 3.xlsx]

## Sheet: DEG_WT_only_147
PTEN-wt subgroup-specific DEGs
	logFC	AveExpr	t	P.Value	adj.P.Val	B	trend
RBMX	1.00281	7.44807	5.66121	2.36291e-08	4.9128e-07	8.548	Up
EIF3D	1.00394	7.26759	5.56875	3.92385e-08	7.61872e-07	8.05972	Up
NACA	1.00968	8.97935	5.17324	3.17113e-07	4.73886e-06	6.09366	Up
EIF3H	1.02222	7.35945	4.84616	1.61684e-06	1.95245e-05	4.49425	Up
DVL2	1.01481	5.60797	4.75812	2.46804e-06	2.82349e-05	4.19667	Up
HNRNPA1L2	1.03856	6.80029	4.59374	5.34114e-06	5.51819e-05	3.36851	Up
CCDC21	-1.00644	3.68596	-4.42393	1.1572e-05	0.000106947	2.72403	Down
HSPC159	-1.0128	4.09472	-4.31875	1.84492e-05	0.000158922	2.23961	Down
FAM36A	1.01318	6.59033	4.27939	2.19132e-05	0.000182929	2.03963	Up
CAMK1	-1.03743	5.1921	-4.25231	2.46481e-05	0.000201729	1.90798	Down
PATZ1	1.05849	6.49982	3.87369	0.00011938	0.000770855	0.453705	Up
C9orf3	-1.00375	3.54493	-3.80078	0.000159451	0.000979056	0.281458	Down
H1F0	1.05779	8.04731	3.65555	0.000279869	0.00156191	-0.361504	Up
SETD5	1.02465	7.52495	3.60124	0.000343762	0.00184942	-0.562622	Up
TLE3	1.04912	6.30154	3.57252	0.000382861	0.00202143	-0.616884	Up
LUZP1	-1.00633	5.05153	-3.57092	0.000385149	0.00203031	-0.66436	Down
ARHGAP12	1.05182	6.25973	3.44307	0.000616513	0.00297451	-1.05354	Up
DND1	1.01858	2.23713	3.26856	0.00114472	0.00493235	-1.09959	Up
PEX11A	1.01829	2.75669	3.2337	0.00129123	0.00545739	-1.2406	Up
POM121L1P	1.68747	-3.09888	3.17403	0.00158281	0.00645819	-1.2992	Up
PAG1	1.00671	5.79149	3.3441	0.000878611	0.00398518	-1.33417	Up
MPST	1.03675	5.60139	3.33342	0.000912367	0.00410492	-1.33832	Up
SCRN2	1.04584	5.03875	3.1937	0.00148059	0.00611113	-1.68339	Up
FEZF1	-2.31548	-3.75313	-2.97602	0.0030415	0.0110042	-1.88681	Down
DHTKD1	1.06852	5.98949	3.17441	0.00158076	0.00645296	-1.88868	Up
NME5	-1.05098	2.32206	-3.08473	0.00213409	0.0082624	-1.89371	Down
RASSF5	-1.03823	3.22401	-3.12215	0.0018845	0.00746528	-1.94476	Down
FAM35B	1.05172	2.83848	2.96932	0.00310765	0.0111903	-2.02147	Up
RPL12	1.02695	7.70168	3.13099	0.00182961	0.00728404	-2.10036	Up
SLC6A6	-1.04515	3.93454	-3.08029	0.00216568	0.00836701	-2.17779	Down
PPP1R15A	-1.08005	5.03897	-3.09237	0.00208077	0.00809528	-2.21749	Down
KANK1	1.04735	6.94479	3.08382	0.00214051	0.00828149	-2.23791	Up
TTC12	-1.6711	0.676678	-2.88576	0.00404954	0.0138717	-2.3093	Down
EPDR1	-1.03577	5.61646	-3.0507	0.00238713	0.00906174	-2.34341	Down
TM4SF20	1.36533	-3.12879	2.77506	0.00569658	0.0183313	-2.39877	Up
SSH3	-1.06553	3.07552	-2.91805	0.00365842	0.0127831	-2.5232	Down
TBX5	3.80532	-1.40638	2.7233	0.00665733	0.0208659	-2.53004	Up
PAR1	1.39621	-3.01014	2.70857	0.00695624	0.0215925	-2.56833	Up
KCNJ2	-1.01998	2.6665	-2.85186	0.00450082	0.0151175	-2.62158	Down
LRRC8A	1.08973	8.46176	2.92732	0.00355266	0.0125154	-2.68104	Up
RAB11FIP1	-1.01183	1.4735	-2.73176	0.00649101	0.0204287	-2.74103	Down
LOC400752	1.0134	1.38149	2.66064	0.00801449	0.0242478	-2.75513	Up
KCNRG	1.02943	-0.91618	2.63606	0.00861148	0.0256551	-2.77067	Up
SNHG7	1.00415	5.19934	2.81491	0.00504426	0.0165443	-2.82567	Up
TMEM84	-1.46717	-2.68277	-2.58372	0.010017	0.0289358	-2.90843	Down
ZNF844	1.02288	3.32909	2.65906	0.00805164	0.0243294	-2.90991	Up
TOM1L1	-2.01306	0.707198	-2.66662	0.00787496	0.0238904	-2.94114	Down
CYP27C1	2.1992	1.1	2.56648	0.0105227	0.0300744	-2.953	Up
NCRNA00092	-1.51395	1.08648	-2.64709	0.00833879	0.0249806	-2.97511	Down
ONECUT2	2.0523	1.56791	2.55961	0.0107306	0.0305231	-2.98037	Up
C2orf50	-1.90441	-1.47595	-2.55718	0.0108051	0.0306828	-3.00975	Down
WNT16	-2.09189	-2.00498	-2.55039	0.0110155	0.0311955	-3.01429	Down
AQP9	-2.11024	-0.615259	-2.58008	0.010122	0.0291386	-3.01927	Down
LOC148145	2.93524	-0.0367483	2.52116	0.011963	0.0333598	-3.03492	Up
ZNF219	1.02959	5.66353	2.76317	0.0059054	0.0188479	-3.03996	Up
CCT6B	1.02765	1.81347	2.54971	0.0110366	0.0312343	-3.04703	Up
EFHB	1.85182	0.8785	2.52494	0.0118367	0.0330736	-3.05405	Up
FAM83G	-1.55116	-2.55603	-2.52264	0.0119133	0.0332432	-3.05782	Down
ALMS1P	1.32604	-1.51972	2.50642	0.012468	0.0344351	-3.07052	Up
AGPAT9	-1.58714	-1.24424	-2.52891	0.0117049	0.032749	-3.07428	Down
C2orf39	-2.59538	-1.77885	-2.53654	0.0114557	0.0322037	-3.07756	Down
NCRNA00115	1.0383	0.619273	2.51466	0.0121835	0.0338224	-3.08817	Up
CD247	-1.19905	-0.748555	-2.51887	0.0120401	0.0335232	-3.10258	Down
ZNF860	-1.44813	-2.5337	-2.50127	0.0126486	0.034842	-3.10682	Down
FABP5	-1.88243	0.548651	-2.58192	0.0100688	0.0290473	-3.11458	Down
LOC100128288	1.08444	2.53432	2.53262	0.0115832	0.0324901	-3.13486	Up
ALG1L	1.87817	-0.241558	2.48278	0.0133171	0.0363112	-3.13494	Up
SYNPO2L	1.71063	-0.191307	2.48384	0.0132781	0.0362477	-3.13558	Up
CLDN1	-1.21599	0.322614	-2.53353	0.0115535	0.0324339	-3.13658	Down
FSCN2	-1.3578	-2.78815	-2.4844	0.0132573	0.036203	-3.14067	Down
DHRS4L1	1.1139	-1.0566	2.47948	0.0134396	0.0365695	-3.14168	Up
APOB	-1.5202	-2.46279	-2.48547	0.013218	0.0361132	-3.14615	Down
KRTCAP3	1.5328	-1.44401	2.47074	0.0137691	0.0372841	-3.15192	Up
TFAP2C	-1.58372	-2.05272	-2.48028	0.0134099	0.0365064	-3.16685	Down
LOC100190938	1.63327	2.70304	2.50441	0.0125383	0.0345665	-3.17388	Up
NAPSA	1.21009	-1.94099	2.458	0.0142619	0.0383148	-3.1793	Up
NCRNA00093	2.64223	-0.0742711	2.45881	0.0142301	0.038254	-3.18261	Up
TNFRSF21	1.00169	7.37714	2.75267	0.00609562	0.0193738	-3.19158	Up
TLX2	-1.54794	-3.35934	-2.4568	0.0143091	0.038423	-3.19857	Down
C3orf66	-1.70458	-2.49711	-2.46288	0.0140712	0.03793	-3.2011	Down
ZBTB12	1.18544	3.81622	2.5576	0.010792	0.030651	-3.20927	Up
TDH	1.95592	-0.00369158	2.44491	0.0147844	0.0394714	-3.22452	Up
CYP11A1	-1.71264	-1.08838	-2.46117	0.0141379	0.038061	-3.24572	Down
SSTR5	1.8798	-2.44462	2.42433	0.0156402	0.0412692	-3.24714	Up
PYROXD2	-1.28943	0.67275	-2.49848	0.0127475	0.035074	-3.26174	Down
LAMC2	-1.57242	-1.696	-2.43626	0.0151391	0.0402333	-3.27629	Down
P2RY2	-1.45096	-2.06263	-2.43043	0.0153822	0.0407425	-3.27904	Down
DLL3	4.0793	6.92865	2.54095	0.0113138	0.0318843	-3.28956	Up
CN5H64	1.08298	0.27416	2.42402	0.0156537	0.0412918	-3.29078	Up
C9orf43	1.13504	-1.49991	2.41006	0.0162592	0.0425868	-3.29407	Up
PAMR1	-1.36123	4.1098	-2.69947	0.00714698	0.0221066	-3.29913	Down
LRRC32	-1.12918	3.04603	-2.63213	0.00871036	0.0259128	-3.30013	Down
C5orf49	-1.79315	0.341393	-2.48897	0.0130897	0.0358446	-3.30256	Down
ASAM	-1.45044	-1.20525	-2.42686	0.0155328	0.0410614	-3.30908	Down
WFDC2	-1.55833	-0.869511	-2.43473	0.0152027	0.0403694	-3.31007	Down
DUSP5	-1.42041	2.48858	-2.60172	0.00951192	0.0277838	-3.32381	Down
CCNO	-1.7945	-1.14051	-2.42756	0.0155032	0.0410046	-3.32442	Down
NEUROD4	2.76749	-1.26709	2.3905	0.0171428	0.0444904	-3.32481	Up
SLC16A9	1.4486	5.40765	2.60896	0.00931537	0.0273337	-3.32572	Up
PRR22	1.21205	1.78983	2.42599	0.0155699	0.0411356	-3.32675	Up
TAF7L	-1.19466	-2.55579	-2.40357	0.016548	0.0432485	-3.32685	Down
HMGN5	1.66449	4.09188	2.49575	0.0128451	0.035296	-3.33056	Up
ZNF389	1.04641	0.656327	2.39707	0.0168412	0.0438574	-3.3601	Up
CCIN	-1.02699	-1.80448	-2.38867	0.0172274	0.0446269	-3.37051	Down
DCST2	1.50987	-1.66442	2.37194	0.0180196	0.046335	-3.37301	Up
TGM1	1.35179	-0.147875	2.38125	0.0175746	0.0453719	-3.37533	Up
CD8A	-1.38782	-0.00932483	-2.42623	0.0155598	0.0411152	-3.37625	Down
ANKRD20B	1.33052	-0.197499	2.37621	0.0178145	0.0458993	-3.38609	Up
KLRC4	2.62857	-0.101638	2.36203	0.0185035	0.047377	-3.40029	Up
ADAMTS1	-1.22437	4.1393	-2.6566	0.00811008	0.0244499	-3.40281	Down
HEPACAM2	1.23813	-3.01937	2.35072	0.0190701	0.0485439	-3.41111	Up
LOC649330	1.06434	-0.775482	2.36003	0.0186029	0.0475991	-3.41693	Up
KIAA1257	-1.36383	-1.75256	-2.37105	0.0180626	0.0464201	-3.41749	Down
KLRA1	1.04145	0.877387	2.37249	0.0179931	0.0462809	-3.42066	Up
GGTLC2	1.04315	-0.266631	2.35375	0.018917	0.0482367	-3.43944	Up
CACNG5	-1.5955	-3.82573	-2.34639	0.0192907	0.0490087	-3.44044	Down
TMEM100	3.63707	5.80476	2.42967	0.0154142	0.0408078	-3.45562	Up
L1TD1	-1.18956	-3.70367	-2.33703	0.019776	0.0499835	-3.45711	Down
SLC16A12	-1.58667	-1.81694	-2.35386	0.0189113	0.0482349	-3.45919	Down
SLC4A5	1.28172	3.12581	2.40964	0.0162777	0.0426286	-3.46085	Up
C20orf54	1.39397	3.02955	2.39984	0.0167158	0.0435986	-3.46302	Up
MST1	2.07082	3.48282	2.37785	0.0177361	0.0457183	-3.49427	Up
OCIAD2	-1.57329	2.6611	-2.54864	0.0110702	0.0313187	-3.52155	Down
NKD1	2.0239	3.98178	2.38829	0.0172447	0.0446581	-3.52368	Up
N4BP2	1.56817	2.58158	2.34896	0.0191593	0.0487192	-3.52756	Up
LGR6	-2.36326	0.085463	-2.39535	0.0169195	0.0439861	-3.56199	Down
RHBDL2	-1.28593	0.524244	-2.36038	0.0185855	0.0475635	-3.56601	Down
ATOH8	2.52144	5.72479	2.43121	0.0153497	0.0406865	-3.61453	Up
GPR3	-1.38169	0.909708	-2.35091	0.0190603	0.0485304	-3.64286	Down
OLIG2	1.60665	8.08689	2.57036	0.0104069	0.0297896	-3.66618	Up
NBPF14	1.32639	4.09264	2.37364	0.0179373	0.0461731	-3.66859	Up
FGFRL1	-1.20592	4.55159	-2.53885	0.0113813	0.0320365	-3.72912	Down
LHFPL3	2.23134	6.88406	2.48352	0.0132896	0.0362675	-3.76226	Up
TSPAN13	-1.05315	5.31761	-2.53087	0.0116405	0.0326233	-3.76578	Down
CDH4	-1.11936	3.0679	-2.42575	0.0155798	0.0411486	-3.81208	Down
CENPV	-1.49419	2.58627	-2.4123	0.0161607	0.0423952	-3.82185	Down
DLL1	2.06743	5.90529	2.37102	0.0180638	0.0464201	-3.88086	Up
GLCCI1	1.24292	5.86152	2.42837	0.0154691	0.0409274	-3.88789	Up
SOX21	1.25286	5.28952	2.37414	0.0179133	0.0461253	-3.91087	Up
SEL1L3	-1.44021	3.42176	-2.41544	0.0160234	0.0420943	-3.94775	Down
PDGFRA	1.74069	7.87413	2.45539	0.0143649	0.0385544	-3.94833	Up
KIAA0495	-1.10498	3.74561	-2.39968	0.0167229	0.0436035	-3.98535	Down
MEGF10	-1.28371	4.55587	-2.43152	0.0153367	0.0406671	-3.99507	Down
TPPP3	-1.60954	4.91748	-2.37792	0.0177325	0.0457162	-4.13313	Down
OLIG1	1.48604	8.85548	2.36651	0.0182834	0.0469053	-4.13511	Up
SMOC1	2.40689	8.33066	2.36405	0.0184039	0.0471787	-4.15874	Up
GPR37	-1.65113	5.15996	-2.36443	0.0183853	0.0471449	-4.15992	Down
