# Supplementary material for: Identification of the Prognostic Signatures of Glioma With Different PTEN Status
Source: Front Oncol. 2021 Jul 14;11:633357. doi: 10.3389/fonc.2021.633357 (PMC8317988; doi:10.3389/fonc.2021.633357)
Supplement: Supplementary Table 2 — PTEN mutation list by varscan2 in TCGA glioma patients (Materials and Methods 2.1). [file DataSheet_2.zip › Supplementary Table 4.xlsx]

## Sheet: DEG_mut_only_1938
PTEN-mut subgroup-specific DEGs
	logFC	AveExpr	t	P.Value	adj.P.Val	B	trend
C10orf88	-1.3621	2.89302	-8.84065	1.14791e-13	4.34708e-12	20.6965	Down
C2orf69	-1.15291	4.44171	-8.44104	7.37585e-13	2.41355e-11	18.7554	Down
TEX261	1.29452	7.15625	8.0757	4.02174e-12	1.13335e-10	17.0583	Up
KIAA1468	-1.20414	4.65816	-8.04182	4.70505e-12	1.30625e-10	16.9123	Down
TMCO1	1.28878	6.94181	7.93178	7.82944e-12	2.09099e-10	16.4054	Up
PPM1G	1.01641	7.13634	7.65019	2.86995e-11	6.85049e-10	15.1119	Up
RHOA	1.1831	9.23454	7.47746	6.34486e-11	1.43601e-09	14.3642	Up
TTC33	-1.34863	4.47109	-7.44456	7.37721e-11	1.64228e-09	14.1977	Down
G3BP1	1.19187	6.68741	7.41624	8.39874e-11	1.84531e-09	14.0687	Up
TMBIM6	1.19875	10.1227	7.39118	9.41943e-11	2.03508e-09	14.0022	Up
RUFY2	-1.3654	4.55313	-7.37585	1.01033e-10	2.16817e-09	13.8835	Down
USP27X	-1.59751	2.78797	-7.34202	1.17932e-10	2.503e-09	13.864	Down
C2orf85	-3.81905	0.964864	-7.26476	1.67796e-10	3.45262e-09	13.5174	Down
ZCCHC2	-1.32942	3.64247	-7.26305	1.69106e-10	3.47534e-09	13.4394	Down
COG1	-1.17126	5.44003	-7.09529	3.62694e-10	6.96142e-09	12.6087	Down
CALR	1.47918	9.60253	7.00071	5.5672e-10	1.03211e-08	12.2279	Up
TBRG1	-1.16298	5.65455	-6.9876	5.90726e-10	1.0856e-08	12.1287	Down
WDR37	-1.53949	4.62934	-6.94847	7.04968e-10	1.27196e-08	11.9622	Down
CCDC149	-1.02743	4.39356	-6.90154	8.7123e-10	1.53577e-08	11.7828	Down
ZFYVE27	-1.3632	5.00886	-6.9091	8.42017e-10	1.49365e-08	11.7815	Down
RASL10A	-2.95289	1.99563	-6.88136	9.54149e-10	1.66971e-08	11.7785	Down
COPZ1	1.09431	7.31847	6.89969	8.78524e-10	1.54701e-08	11.7366	Up
SLC35A4	1.19256	6.7523	6.87713	9.72513e-10	1.69832e-08	11.6523	Up
GRIPAP1	-1.3766	5.79407	-6.82876	1.20901e-09	2.0773e-08	11.4283	Down
ZNF554	-1.1713	3.01972	-6.78182	1.49282e-09	2.536e-08	11.3894	Down
SLC25A42	-1.21771	4.19415	-6.7827	1.48696e-09	2.52859e-08	11.2606	Down
MAPK3	-1.19374	6.56514	-6.7542	1.68977e-09	2.83625e-08	11.1135	Down
VPS53	-1.25254	5.73873	-6.66862	2.4784e-09	4.07473e-08	10.7191	Down
ADH5	1.16642	7.2239	6.64192	2.79232e-09	4.52854e-08	10.6004	Up
HDGF	1.00931	7.87333	6.62017	3.07683e-09	4.9476e-08	10.5077	Up
TSNARE1	-1.34597	3.09138	-6.56944	3.85701e-09	6.08599e-08	10.4302	Down
BZW1	1.23271	7.76768	6.59189	3.49016e-09	5.5487e-08	10.3801	Up
ERGIC1	1.27477	7.49495	6.55886	4.04279e-09	6.3494e-08	10.235	Up
P4HB	1.49112	8.87362	6.53762	4.44322e-09	6.8821e-08	10.1613	Up
SNX5	1.12317	6.93982	6.45432	6.42905e-09	9.59632e-08	9.78581	Up
CORO1B	1.04337	6.27837	6.44554	6.68375e-09	9.9325e-08	9.77541	Up
PAPD5	-1.03956	3.606	-6.4086	7.86936e-09	1.15117e-07	9.69696	Down
USP39	1.02109	5.95626	6.4217	7.42685e-09	1.09499e-07	9.6955	Up
GANAB	1.16269	8.62452	6.41415	7.67877e-09	1.1272e-07	9.62494	Up
JMJD5	-1.11662	2.41196	-6.32708	1.12729e-08	1.59908e-07	9.50466	Down
STAM	-1.17215	4.65208	-6.38676	8.66609e-09	1.25249e-07	9.50355	Down
FAM179B	-1.21192	4.55322	-6.37349	9.1887e-09	1.32462e-07	9.44918	Down
C10orf4	-1.41935	3.72544	-6.3327	1.09975e-08	1.56396e-07	9.32291	Down
PCBP3	-2.44257	1.89825	-6.3011	1.26368e-08	1.76287e-07	9.30763	Down
PDIA6	1.51868	8.01051	6.33571	1.08524e-08	1.54594e-07	9.26593	Up
ZNF248	-1.55556	3.6907	-6.31407	1.19366e-08	1.68049e-07	9.2356	Down
ZRANB1	-1.27213	5.14125	-6.32456	1.13986e-08	1.61555e-07	9.21843	Down
CCDC6	-1.19099	5.56176	-6.32423	1.14148e-08	1.61648e-07	9.21591	Down
DAP	1.515	7.01631	6.31317	1.19836e-08	1.68549e-07	9.18593	Up
SH3BGRL	1.01719	7.47914	6.29149	1.31818e-08	1.83587e-07	9.0736	Up
LOC90110	-1.22412	3.37854	-6.25336	1.55819e-08	2.13138e-07	9.03829	Down
TM2D3	-1.03181	5.55563	-6.23162	1.71391e-08	2.31433e-07	8.81603	Down
ATG2B	-1.30707	4.93831	-6.2212	1.79388e-08	2.41264e-07	8.77639	Down
METAP2	1.00784	6.79889	6.15989	2.34491e-08	3.08722e-07	8.51664	Up
GNB2	1.21026	8.32779	6.14191	2.53606e-08	3.29598e-07	8.44293	Up
SDCBP	1.24367	7.93802	6.14207	2.53433e-08	3.29598e-07	8.43515	Up
MTA3	-1.13495	5.61087	-6.11238	2.88408e-08	3.71012e-07	8.3064	Down
INA	-4.70749	2.85965	-6.09575	3.1003e-08	3.94908e-07	8.29112	Down
G6PC3	1.21914	6.87293	6.10358	2.99652e-08	3.8401e-07	8.28095	Up
MAP1S	-1.07262	5.82849	-6.10314	3.00233e-08	3.84463e-07	8.26816	Down
PIK3CB	-1.07139	5.1309	-6.09826	3.06662e-08	3.91801e-07	8.24974	Down
PPM1A	-1.13319	5.96409	-6.0963	3.09292e-08	3.94265e-07	8.24195	Down
IRAK1	1.19833	7.20361	6.09672	3.08719e-08	3.93833e-07	8.24161	Up
RNF220	-1.03801	6.39104	-6.07741	3.35735e-08	4.24442e-07	8.16927	Down
ZYG11B	-1.04092	5.9311	-6.07743	3.35705e-08	4.24442e-07	8.15958	Down
CANX	1.12126	9.95499	6.03743	3.99305e-08	4.97345e-07	8.05623	Up
FAM100A	-1.10464	4.36801	-6.02183	4.27197e-08	5.29737e-07	7.95921	Down
TRUB1	-1.22128	4.08724	-6.01512	4.39777e-08	5.44135e-07	7.94593	Down
CACNG2	-4.6036	-1.53462	-5.93121	6.31651e-08	7.51736e-07	7.92037	Down
ACADSB	-1.43335	4.47063	-6.01694	4.36332e-08	5.40269e-07	7.91814	Down
PPP2R2D	-1.1394	4.38754	-6.01246	4.44881e-08	5.50046e-07	7.91618	Down
TRAM1	1.60684	7.23507	5.99791	4.73751e-08	5.81475e-07	7.83286	Up
MSN	2.31952	8.89516	5.99875	4.72039e-08	5.79796e-07	7.82772	Up
RNPEP	1.22704	5.5196	5.95435	5.71741e-08	6.85763e-07	7.76909	Up
ZNF25	-1.67407	4.57645	-5.92498	6.48828e-08	7.70004e-07	7.52031	Down
NFE2L2	1.06837	7.1009	5.9074	6.99787e-08	8.24672e-07	7.4395	Up
TSEN34	1.32568	5.64297	5.8651	8.39092e-08	9.67194e-07	7.38992	Up
SMAD7	-1.38325	3.71457	-5.87669	7.9841e-08	9.27279e-07	7.38607	Down
NCKIPSD	-1.08359	5.41505	-5.85194	8.87761e-08	1.01911e-06	7.20471	Down
SLC3A2	1.07845	8.22482	5.84745	9.04981e-08	1.03535e-06	7.19734	Up
SHISA7	-3.32875	3.1398	-5.83812	9.41886e-08	1.07227e-06	7.18405	Down
FAM155A	-2.68259	2.92047	-5.82389	1.00099e-07	1.13288e-06	7.1536	Down
FOXP1	-1.37274	4.03213	-5.80162	1.10088e-07	1.23351e-06	7.04317	Down
DUSP26	-2.85909	3.54768	-5.79588	1.12816e-07	1.26156e-06	6.99713	Down
LOR	-1.99614	-4.36604	-5.65741	2.03141e-07	2.1436e-06	6.90789	Down
PAFAH1B1	-1.07931	7.97754	-5.73895	1.43772e-07	1.5743e-06	6.80227	Down
HM13	1.11691	7.14913	5.74689	1.39002e-07	1.52604e-06	6.76819	Up
SLC25A12	-1.13756	5.11554	-5.72577	1.52055e-07	1.64999e-06	6.68189	Down
SCRT1	-3.73047	1.35398	-5.69077	1.76392e-07	1.89335e-06	6.67481	Down
CYP2E1	-3.14592	-0.244958	-5.6211	2.36797e-07	2.4612e-06	6.65107	Down
ALOX12B	-3.07595	-3.1856	-5.59142	2.68322e-07	2.75549e-06	6.64037	Down
ZNF169	-1.33788	1.95682	-5.621	2.36889e-07	2.4612e-06	6.58385	Down
ILF2	1.1335	7.59042	5.70264	1.67742e-07	1.80625e-06	6.58241	Up
EIF4A3	1.0351	6.38466	5.68744	1.78898e-07	1.91536e-06	6.54855	Up
DDX24	-1.02038	7.44387	-5.67066	1.92069e-07	2.03441e-06	6.49795	Down
PXN	1.23322	6.73817	5.6767	1.87227e-07	1.99189e-06	6.49472	Up
TRAPPC10	-1.05064	5.71086	-5.67624	1.87587e-07	1.99446e-06	6.47364	Down
ARL2BP	1.0662	6.95099	5.67359	1.89705e-07	2.01316e-06	6.46763	Up
CBLN1	-4.40776	-0.999549	-5.57997	2.81557e-07	2.86176e-06	6.44112	Down
OAT	-1.28249	6.24696	-5.6535	2.06524e-07	2.17658e-06	6.39453	Down
TNPO1	1.14739	7.31872	5.65532	2.04946e-07	2.16129e-06	6.38685	Up
STT3A	1.21535	6.66762	5.64922	2.10295e-07	2.21079e-06	6.38385	Up
RPN1	1.05312	8.08666	5.64351	2.1543e-07	2.25913e-06	6.34659	Up
BAI3	-1.9082	4.73376	-5.63907	2.19503e-07	2.29756e-06	6.32507	Down
DDHD2	-1.17762	5.81767	-5.59926	2.59617e-07	2.67589e-06	6.15897	Down
HABP4	-1.3198	5.93721	-5.57667	2.8549e-07	2.89475e-06	6.07118	Down
STAMBPL1	-1.4107	2.70079	-5.52068	3.61054e-07	3.58122e-06	6.05041	Down
KCNIP2	-2.81845	3.24643	-5.53503	3.39995e-07	3.39029e-06	5.93396	Down
MOBKL2A	1.12666	6.02258	5.52509	3.54449e-07	3.524e-06	5.91722	Up
ZDHHC4	1.2472	6.15856	5.52255	3.58244e-07	3.55838e-06	5.90469	Up
MTMR9	-1.34606	5.03929	-5.53373	3.41857e-07	3.40483e-06	5.89005	Down
UNC80	-2.38178	4.33458	-5.5313	3.45351e-07	3.4376e-06	5.88816	Down
CRTC1	-1.63565	5.50557	-5.52247	3.58363e-07	3.55838e-06	5.84769	Down
PPP1R9B	-1.21265	6.81613	-5.51165	3.7496e-07	3.70172e-06	5.82876	Down
SH3GLB1	1.2318	7.40088	5.50955	3.78265e-07	3.72779e-06	5.78874	Up
SLC31A1	1.13414	5.86169	5.48705	4.1555e-07	4.06906e-06	5.77974	Up
CSMD3	-3.80066	0.661976	-5.45273	4.79478e-07	4.63844e-06	5.77711	Down
FSTL1	2.67291	7.83629	5.49177	4.0744e-07	3.99661e-06	5.75338	Up
STAT3	1.07224	7.76488	5.48364	4.21505e-07	4.12019e-06	5.68499	Up
DMXL2	-1.45974	5.40391	-5.48237	4.23744e-07	4.13727e-06	5.68018	Down
AKAP6	-1.87977	5.87055	-5.47641	4.34408e-07	4.22426e-06	5.67527	Down
IGHMBP2	-1.00121	4.08484	-5.46137	4.62526e-07	4.48217e-06	5.66479	Down
ARAF	1.11677	5.59901	5.45118	4.82572e-07	4.66569e-06	5.66471	Up
LMAN2	1.25079	6.91189	5.46714	4.51533e-07	4.3832e-06	5.6286	Up
SNX25	-1.03553	3.6288	-5.42574	5.36432e-07	5.1276e-06	5.57171	Down
SMARCE1	1.09442	6.75053	5.44936	4.86246e-07	4.69336e-06	5.55678	Up
HNRNPAB	1.153	6.85358	5.44935	4.86269e-07	4.69336e-06	5.55498	Up
RUNX1T1	-2.57571	0.502755	-5.35103	7.31005e-07	6.73901e-06	5.54165	Down
C20orf108	1.12342	6.25684	5.43113	5.2454e-07	5.02247e-06	5.51448	Up
SERF2	1.31665	8.35725	5.43192	5.22837e-07	5.01186e-06	5.48277	Up
CRTAP	1.17304	7.72895	5.42376	5.40863e-07	5.16495e-06	5.44056	Up
TRPC1	-1.10915	3.69504	-5.39488	6.09714e-07	5.7178e-06	5.42998	Down
NMT2	-1.04537	4.0194	-5.39618	6.06433e-07	5.6902e-06	5.40422	Down
ITFG3	1.21721	6.70691	5.40176	5.92584e-07	5.57267e-06	5.3716	Up
MPHOSPH8	-1.08218	4.92124	-5.40139	5.93474e-07	5.57792e-06	5.35964	Down
MGAT1	1.00437	7.05568	5.40182	5.92421e-07	5.57267e-06	5.35276	Up
AP4S1	-1.36758	2.42763	-5.31266	8.56323e-07	7.75847e-06	5.26532	Down
WNT7B	-3.02182	2.02978	-5.34649	7.44836e-07	6.85152e-06	5.25963	Down
SEC61B	1.27209	5.8609	5.35065	7.32149e-07	6.74586e-06	5.2441	Up
ARFGEF2	-1.07711	5.38621	-5.36839	6.80381e-07	6.32072e-06	5.21641	Down
GIT1	-1.24249	6.79607	-5.35397	7.2219e-07	6.66503e-06	5.1904	Down
TARSL2	-1.49826	4.17567	-5.3519	7.28367e-07	6.71836e-06	5.18279	Down
TRIM37	-1.15989	6.11709	-5.35513	7.18737e-07	6.64044e-06	5.17149	Down
ACVR1B	-1.07689	5.66594	-5.35457	7.20385e-07	6.65202e-06	5.16091	Down
FBXL19	-1.3627	4.65477	-5.34459	7.50696e-07	6.89413e-06	5.13334	Down
SORCS3	-2.56271	2.90603	-5.31985	8.31335e-07	7.54831e-06	5.09722	Down
TXNDC12	1.20495	6.39787	5.32203	8.23896e-07	7.48883e-06	5.06981	Up
SHOC2	-1.01916	5.04655	-5.32747	8.05635e-07	7.34265e-06	5.05919	Down
C5orf53	-1.51157	4.93795	-5.32348	8.18998e-07	7.44833e-06	5.03899	Down
SERP2	-1.60848	3.54916	-5.2822	9.70541e-07	8.69052e-06	4.95116	Down
PRPF38A	1.03222	5.85314	5.28081	9.76109e-07	8.7311e-06	4.93971	Up
BRWD1	-1.12817	6.03873	-5.29703	9.13184e-07	8.22061e-06	4.93586	Down
RALGAPA1	-1.26224	4.50395	-5.28884	9.44426e-07	8.47469e-06	4.9202	Down
B3GNT1	-1.32741	7.18528	-5.26862	1.0262e-06	9.14032e-06	4.8658	Down
ARF4	1.2843	7.71624	5.26769	1.03009e-06	9.17016e-06	4.81256	Up
CHGB	-3.78643	4.28483	-5.25461	1.08684e-06	9.60938e-06	4.80239	Down
ZNF37B	-1.49586	3.63563	-5.24493	1.1308e-06	9.96667e-06	4.8009	Down
CLIP4	-1.22249	4.77701	-5.2576	1.07361e-06	9.50232e-06	4.7841	Down
ELFN2	-3.88772	3.60283	-5.24205	1.1442e-06	1.00585e-05	4.74882	Down
ZDHHC21	-1.20075	3.13629	-5.20626	1.32437e-06	1.14102e-05	4.74731	Down
OST4	1.49883	6.72266	5.23945	1.15643e-06	1.01553e-05	4.73639	Up
SSBP1	1.2026	6.07482	5.22902	1.20685e-06	1.05269e-05	4.72674	Up
ATE1	-1.34814	2.74423	-5.18219	1.46091e-06	1.24781e-05	4.69717	Down
SPATA2	-1.05858	5.17855	-5.23102	1.19701e-06	1.04736e-05	4.6696	Down
ULK1	-1.17542	5.67488	-5.22697	1.21698e-06	1.06042e-05	4.65155	Down
TMEM25	-1.04513	5.08299	-5.22351	1.23431e-06	1.0733e-05	4.64223	Down
ITSN2	-1.01826	4.59909	-5.21658	1.26976e-06	1.09959e-05	4.63754	Down
SLC2A11	-1.09714	3.23167	-5.17461	1.50665e-06	1.28298e-05	4.62183	Down
GHITM	-1.143	7.2312	-5.19779	1.37091e-06	1.17531e-05	4.57974	Down
C20orf177	-1.39998	4.20709	-5.19851	1.36691e-06	1.17287e-05	4.57276	Down
LRRTM4	-2.82175	1.95109	-5.1597	1.60079e-06	1.35018e-05	4.54453	Down
HNRNPF	1.11233	6.85471	5.19589	1.38159e-06	1.18366e-05	4.53688	Up
DEPDC5	-1.03505	3.83673	-5.16575	1.56193e-06	1.32137e-05	4.50662	Down
ZNF839	-1.01138	3.97867	-5.16687	1.55487e-06	1.31738e-05	4.49628	Down
TAGLN2	2.68494	8.2549	5.17828	1.48431e-06	1.26651e-05	4.47334	Up
SLC9A2	-3.21208	-1.56933	-5.0423	2.57278e-06	2.07945e-05	4.45903	Down
ACVR2A	-1.02447	3.82927	-5.14859	1.6747e-06	1.40524e-05	4.44066	Down
SMPD3	-2.37577	2.89147	-5.15034	1.66286e-06	1.39693e-05	4.43718	Down
TCF20	-1.2407	4.86758	-5.16909	1.54086e-06	1.30814e-05	4.42893	Down
HBP1	1.11963	6.05741	5.15122	1.65689e-06	1.39261e-05	4.41323	Up
TMED9	1.06055	7.37486	5.16655	1.55687e-06	1.31841e-05	4.41001	Up
DAG1	1.2063	8.06204	5.16391	1.57368e-06	1.33064e-05	4.40562	Up
ALG8	1.04584	5.02242	5.11393	1.92724e-06	1.5944e-05	4.39917	Up
CTNNA1	1.08667	8.63151	5.15366	1.64059e-06	1.38098e-05	4.38454	Up
TM9SF1	1.27019	6.0397	5.12919	1.81178e-06	1.5085e-05	4.34282	Up
GNS	1.28092	7.49362	5.14184	1.7212e-06	1.43949e-05	4.31328	Up
SYT15	-2.17907	0.852793	-5.02586	2.74846e-06	2.20662e-05	4.27012	Down
PSMA2	1.25542	6.90509	5.12626	1.83341e-06	1.52426e-05	4.26528	Up
CHCHD3	1.0612	5.69679	5.09279	2.09917e-06	1.72394e-05	4.21749	Up
GSTK1	1.5464	6.47241	5.09701	2.06375e-06	1.69833e-05	4.1987	Up
REXO1	-1.17376	4.99815	-5.10678	1.98383e-06	1.63726e-05	4.18101	Down
USP11	-1.19153	7.97186	-5.08279	2.18569e-06	1.78715e-05	4.1569	Down
RPIA	1.05819	3.68442	4.99519	3.10781e-06	2.45997e-05	4.15599	Up
TMEM132C	-2.82758	2.06676	-5.05364	2.45805e-06	1.99437e-05	4.11403	Down
ATP7B	-1.44447	2.33218	-5.01766	2.84027e-06	2.27492e-05	4.11123	Down
GLRA3	-4.61686	-2.51655	-4.95571	3.63869e-06	2.83754e-05	4.10906	Down
FAM196B	-2.84921	0.470099	-4.97538	3.36402e-06	2.63922e-05	4.04742	Down
FOXO4	-1.38267	4.29788	-5.0654	2.34439e-06	1.90859e-05	4.04399	Down
GLP1R	-2.84069	-3.489	-4.91684	4.2473e-06	3.24018e-05	4.03815	Down
DNAL4	-1.06615	4.33336	-5.04752	2.51937e-06	2.03922e-05	3.98912	Down
OTUD3	-1.12138	3.64174	-5.01876	2.82776e-06	2.26598e-05	3.94664	Down
FARP2	-1.06708	3.75254	-5.01939	2.82071e-06	2.2614e-05	3.94037	Down
MADCAM1	-2.4404	-1.61837	-4.88998	4.72473e-06	3.55134e-05	3.91408	Down
MAFG	-1.03262	5.59784	-5.02804	2.72448e-06	2.1905e-05	3.86691	Down
N4BP2L1	-1.13712	3.91835	-5.00616	2.97434e-06	2.3632e-05	3.86299	Down
CDHR1	-2.4275	3.17515	-5.00953	2.93441e-06	2.33699e-05	3.85764	Down
EN1	6.42764	1.028	4.84795	5.57855e-06	4.10882e-05	3.79805	Up
LOC441666	-3.08717	-0.670484	-4.84971	5.53991e-06	4.08571e-05	3.67486	Down
INSM2	-3.6233	-2.03512	-4.82698	6.05884e-06	4.42007e-05	3.65124	Down
TMED10	1.00719	8.47412	4.96519	3.50367e-06	2.73985e-05	3.64518	Up
DDOST	1.12519	7.59428	4.96856	3.45692e-06	2.70581e-05	3.63619	Up
NAGA	1.50018	5.59564	4.92323	4.14079e-06	3.16322e-05	3.63383	Up
PLOD1	1.63862	7.36572	4.95318	3.67551e-06	2.85951e-05	3.58724	Up
SIK3	-1.36319	6.19716	-4.93872	3.89349e-06	3.00289e-05	3.53772	Down
SGCD	-2.63665	2.22374	-4.89916	4.55591e-06	3.44134e-05	3.5154	Down
IFNAR2	1.19546	4.75376	4.86374	5.2414e-06	3.88939e-05	3.50455	Up
TMEM43	1.05831	6.63237	4.92895	4.04767e-06	3.10407e-05	3.50071	Up
WASF2	1.09721	7.5318	4.93326	3.97887e-06	3.06034e-05	3.49959	Up
ASAH1	1.09222	7.90776	4.92863	4.05287e-06	3.10591e-05	3.48632	Up
XKR7	-3.992	-2.59438	-4.77586	7.40495e-06	5.25867e-05	3.47232	Down
CISD1	-1.14063	4.50576	-4.91571	4.26645e-06	3.25331e-05	3.46176	Down
KIAA1409	-2.20019	3.22553	-4.90029	4.53562e-06	3.43216e-05	3.44454	Down
TERF2IP	-1.05807	7.34049	-4.89978	4.54469e-06	3.4344e-05	3.41853	Down
NME2	1.20994	7.80956	4.89993	4.54196e-06	3.43388e-05	3.37307	Up
SERPINB6	1.31666	7.06261	4.88618	4.79629e-06	3.60353e-05	3.32881	Up
AMZ1	-2.15842	1.8287	-4.81334	6.39286e-06	4.61975e-05	3.31072	Down
SMC4	2.67636	5.64096	4.78374	7.17997e-06	5.12167e-05	3.28592	Up
S100A6	2.35726	8.42767	4.87635	4.9866e-06	3.72657e-05	3.28458	Up
C19orf56	1.00089	6.63787	4.87119	5.08932e-06	3.79997e-05	3.27597	Up
CA10	-3.62441	2.53888	-4.85847	5.3517e-06	3.9573e-05	3.27478	Down
HDAC1	1.3781	5.96829	4.84764	5.58539e-06	4.11206e-05	3.27292	Up
RASGEF1C	-2.24542	2.58489	-4.81684	6.30551e-06	4.56467e-05	3.19458	Down
CAND2	-1.11067	4.25225	-4.8349	5.87286e-06	4.29555e-05	3.17331	Down
MEF2A	-1.01747	6.1412	-4.84228	5.70458e-06	4.19065e-05	3.15713	Down
DKFZp434J0226	-3.238	-2.84895	-4.67881	1.08058e-05	7.34566e-05	3.14765	Down
MORN4	-1.17446	4.16781	-4.82323	6.14883e-06	4.47603e-05	3.13197	Down
SIT1	3.25531	-1.65329	4.66165	1.15474e-05	7.75904e-05	3.12047	Up
SPIRE2	-1.37315	3.31213	-4.79684	6.82069e-06	4.88493e-05	3.11309	Down
YPEL1	-1.3416	4.23229	-4.81838	6.26734e-06	4.54268e-05	3.09725	Down
HMGN4	1.1042	6.15621	4.80971	6.48459e-06	4.6725e-05	3.08036	Up
PDPK1	-1.05396	5.98962	-4.8186	6.26188e-06	4.54067e-05	3.06458	Down
ANKRD53	3.06597	0.856968	4.64759	1.2192e-05	8.14023e-05	3.05569	Up
EZH1	-1.1307	5.5787	-4.80968	6.48527e-06	4.6725e-05	3.02711	Down
ST5	1.12113	6.68267	4.79848	6.77699e-06	4.85982e-05	3.00225	Up
GDF10	-3.08871	-0.0756522	-4.68565	1.05231e-05	7.16794e-05	2.99862	Down
SLC2A4	-2.37184	0.179089	-4.66976	1.11909e-05	7.57083e-05	2.98687	Down
RAD54B	2.18886	2.51231	4.63517	1.27904e-05	8.4793e-05	2.97369	Up
TGIF1	2.65778	5.12039	4.6804	1.07393e-05	7.30634e-05	2.9731	Up
ARHGAP32	-1.60017	5.78797	-4.79166	6.9606e-06	4.97667e-05	2.97044	Down
LRSAM1	-1.00158	4.96696	-4.78872	7.04118e-06	5.03001e-05	2.95837	Down
HSD11B1L	-1.13997	4.47767	-4.78184	7.23359e-06	5.15435e-05	2.95264	Down
PCDHGB4	-2.85347	-0.129375	-4.66272	1.15001e-05	7.73341e-05	2.94651	Down
KLHL32	-2.4969	3.15517	-4.77187	7.52159e-06	5.33027e-05	2.94447	Down
ERLIN2	1.03859	6.58046	4.77733	7.36248e-06	5.23292e-05	2.92335	Up
ILK	1.13134	7.02484	4.7793	7.30587e-06	5.19926e-05	2.91695	Up
FBXO39	3.69295	-1.26058	4.60159	1.45547e-05	9.43369e-05	2.90447	Up
HPD	5.29213	-0.0488278	4.59911	1.46935e-05	9.51035e-05	2.89492	Up
CLIC1	2.78778	7.28393	4.73905	8.55041e-06	5.97147e-05	2.86332	Up
CLIP3	-1.33757	8.05238	-4.74318	8.41377e-06	5.89069e-05	2.86074	Down
UNG	1.1271	5.76044	4.73643	8.63796e-06	6.03011e-05	2.84846	Up
PPP1R12B	-1.62221	5.44269	-4.75955	7.89264e-06	5.56048e-05	2.84228	Down
AIMP2	1.13178	5.02653	4.70318	9.83114e-06	6.7567e-05	2.83956	Up
CD74	2.25533	10.4145	4.74473	8.36293e-06	5.85997e-05	2.83573	Up
PLXNB2	1.23728	7.65416	4.75565	8.01382e-06	5.64114e-05	2.82207	Up
DKFZp686O24166	-2.04141	1.15842	-4.64799	1.21735e-05	8.13431e-05	2.81938	Down
PITRM1	-1.0586	5.68856	-4.75449	8.05026e-06	5.66443e-05	2.81806	Down
RAP1B	1.3817	6.56381	4.74127	8.47651e-06	5.92723e-05	2.80932	Up
WBSCR16	1.04219	5.81097	4.72976	8.86553e-06	6.16599e-05	2.80786	Up
FLRT1	-2.3679	2.91956	-4.71806	9.27846e-06	6.42666e-05	2.7718	Down
PTBP2	-1.2742	4.62421	-4.73339	8.74087e-06	6.08705e-05	2.75546	Down
SLC16A1	1.3326	7.39107	4.73564	8.6647e-06	6.04377e-05	2.74858	Up
SHFM1	1.19845	6.23677	4.72137	9.15984e-06	6.35233e-05	2.7474	Up
SNAPIN	1.13743	5.75608	4.70794	9.65106e-06	6.65738e-05	2.74339	Up
ABCC8	-2.75658	2.18066	-4.6941	1.01839e-05	6.95939e-05	2.73307	Down
FAM114A2	1.13128	4.53689	4.64635	1.22509e-05	8.16984e-05	2.71765	Up
CD68	2.13205	7.12654	4.69543	1.01314e-05	6.92923e-05	2.64962	Up
MPV17	1.02689	6.07938	4.69202	1.02663e-05	7.00717e-05	2.63707	Up
HOXD9	6.13847	0.56453	4.52601	1.94315e-05	0.000121121	2.63366	Up
C2orf43	1.06855	4.55636	4.62732	1.31832e-05	8.69526e-05	2.63308	Up
DNAJB14	-1.06893	3.67995	-4.67321	1.10424e-05	7.48238e-05	2.63172	Down
AGPAT4	-1.38652	5.36572	-4.69624	1.00996e-05	6.91582e-05	2.60016	Down
HCRTR1	-1.95843	-3.82165	-4.51857	1.9989e-05	0.000124163	2.59676	Down
NKX25	6.34039	0.764412	4.51379	2.03561e-05	0.000126072	2.59003	Up
ANKRD26	-1.32582	2.73669	-4.62864	1.31166e-05	8.66146e-05	2.58451	Down
SFXN3	-1.04537	5.54556	-4.66582	1.13628e-05	7.65636e-05	2.4845	Down
ANK1	-2.04817	2.45724	-4.61602	1.37694e-05	9.01834e-05	2.48317	Down
DOPEY1	-1.17037	4.95899	-4.66247	1.1511e-05	7.73768e-05	2.47924	Down
RPS6KA5	-1.55009	2.58766	-4.59786	1.47647e-05	9.54409e-05	2.46342	Down
LAPTM5	1.92435	8.35023	4.6591	1.16619e-05	7.83288e-05	2.46173	Up
R3HDM2	-1.00334	5.87205	-4.65685	1.17637e-05	7.88703e-05	2.45263	Down
LAP3	1.43351	7.22463	4.65185	1.19934e-05	8.02353e-05	2.44097	Up
RELL1	1.38947	4.88528	4.57422	1.61651e-05	0.000103338	2.43131	Up
C16orf46	-1.03529	1.88775	-4.53157	1.90243e-05	0.000119226	2.41718	Down
BTBD3	-1.00679	6.32728	-4.64143	1.24855e-05	8.30649e-05	2.40454	Down
KDELR1	1.19454	7.18536	4.64277	1.24213e-05	8.27364e-05	2.40166	Up
OSR2	4.48325	-0.547388	4.45704	2.52382e-05	0.000151573	2.39148	Up
PLEK2	3.81255	0.500936	4.45895	2.50566e-05	0.000150697	2.39122	Up
RNF165	-2.33047	2.52316	-4.59942	1.46763e-05	9.50519e-05	2.37874	Down
ACSL4	-1.07109	5.58972	-4.61766	1.36826e-05	8.96845e-05	2.30529	Down
HDAC5	-1.0436	6.18451	-4.6147	1.38392e-05	9.05691e-05	2.30228	Down
NDRG3	-1.35772	6.37178	-4.60919	1.41356e-05	9.20096e-05	2.2965	Down
TOM1L2	-1.45393	6.69834	-4.60192	1.45362e-05	9.42533e-05	2.28438	Down
ZNF765	1.25491	3.19834	4.47049	2.39873e-05	0.000145095	2.28435	Up
ADAM17	1.06494	5.46357	4.57358	1.62047e-05	0.000103479	2.2754	Up
PDS5B	-1.01298	5.28002	-4.60732	1.42376e-05	9.26378e-05	2.26892	Down
DDX25	-2.54718	2.27004	-4.56566	1.67028e-05	0.000106097	2.26682	Down
TANK	1.02078	5.34345	4.56784	1.65646e-05	0.000105498	2.26643	Up
HPS5	1.03607	5.02539	4.54632	1.79837e-05	0.000113294	2.24324	Up
HOXA5	6.05047	0.452033	4.41432	2.96431e-05	0.000174605	2.24074	Up
HOXC6	4.79257	-0.461357	4.40743	3.04193e-05	0.000178305	2.21783	Up
CKAP4	1.1092	6.40559	4.58332	1.56111e-05	0.000100259	2.2125	Up
HLADRA	2.62108	8.96394	4.59076	1.5172e-05	9.77737e-05	2.20958	Up
EML5	-1.32217	1.52195	-4.46921	2.41035e-05	0.000145639	2.20771	Down
THOC4	1.02731	5.86646	4.56999	1.6429e-05	0.000104787	2.20526	Up
DNAJB2	-1.13627	7.43643	-4.57383	1.61889e-05	0.000103417	2.19812	Down
TMSL3	1.4475	10.977	4.55886	1.71427e-05	0.000108523	2.19448	Up
HSFX2	-1.40569	0.223623	-4.42932	2.80174e-05	0.000165958	2.19084	Down
GRID1	-1.59175	4.46829	-4.58177	1.57042e-05	0.000100741	2.18756	Down
PLCL2	-1.20093	4.09985	-4.56502	1.6744e-05	0.000106294	2.1692	Down
PLA2G6	-1.32613	4.37173	-4.56616	1.66711e-05	0.000105975	2.14445	Down
HOXD10	6.31047	0.685589	4.38318	3.33134e-05	0.000193652	2.1318	Up
DARS2	1.08102	4.25284	4.47243	2.3812e-05	0.000144138	2.12408	Up
ZNF561	1.03523	4.82388	4.503	2.12075e-05	0.000130672	2.12159	Up
DYNLL2	-1.15677	6.80156	-4.55334	1.75082e-05	0.000110588	2.09873	Down
ZYX	1.74214	7.99579	4.554	1.74644e-05	0.000110435	2.07113	Up
ANKRD16	-1.09411	2.74288	-4.47833	2.32864e-05	0.000141669	2.07032	Down
MYL12A	1.71755	6.66763	4.52964	1.91646e-05	0.000119837	2.04127	Up
IL1RAPL1	-2.78083	-1.37344	-4.37542	3.42933e-05	0.000198638	2.02199	Down
SERINC1	-1.08468	8.70065	-4.50803	2.08059e-05	0.000128527	2.00584	Down
PHC2	1.16617	7.93745	4.53435	1.88235e-05	0.000118231	2.00171	Up
2021-09-09	1.15729	8.62082	4.52867	1.92356e-05	0.000120147	2.00011	Up
USP43	-2.89779	0.886141	-4.42483	2.84951e-05	0.00016855	1.92726	Down
ADAMDEC1	5.38923	-0.167182	4.32184	4.18689e-05	0.000235978	1.92072	Up
CAMSAP1	-1.13771	5.97317	-4.5063	2.0943e-05	0.000129184	1.90046	Down
SERPINH1	3.29773	6.72269	4.42681	2.82832e-05	0.000167452	1.88497	Up
NTN4	-1.98055	2.7446	-4.46193	2.47762e-05	0.000149357	1.88286	Down
ATG4A	1.24953	3.64816	4.36298	3.59242e-05	0.000206408	1.84825	Up
AQP7	-1.93083	-3.94857	-4.29789	4.57568e-05	0.000254823	1.82645	Down
FOXP4	-1.14524	4.4747	-4.47775	2.33373e-05	0.000141927	1.82272	Down
DIP2C	-1.38213	5.41972	-4.47869	2.32546e-05	0.000141526	1.79616	Down
DSTYK	-1.21188	5.32251	-4.47137	2.39073e-05	0.000144663	1.76826	Down
MAPK8	-1.21477	3.18288	-4.42023	2.89923e-05	0.000171191	1.76184	Down
SHF	-1.44408	3.50614	-4.43939	2.69748e-05	0.000160572	1.75686	Down
TMEM138	1.21521	4.46185	4.37221	3.47074e-05	0.000200511	1.74886	Up
KIAA0368	-1.03789	6.34835	-4.45838	2.51105e-05	0.000150968	1.73268	Down
YPEL3	-1.25478	5.70528	-4.4603	2.49294e-05	0.000150093	1.73037	Down
JPH4	-3.25074	4.90215	-4.44757	2.61559e-05	0.000156249	1.72129	Down
FAM21B	-1.0664	4.31301	-4.44275	2.6636e-05	0.000158808	1.71307	Down
SHOX2	7.15462	1.85229	4.25901	5.28176e-05	0.000288894	1.70119	Up
PLCB4	-1.69536	2.18342	-4.37351	3.45394e-05	0.000199745	1.69897	Down
ETV2	2.54979	-0.911507	4.25791	5.30332e-05	0.000289979	1.6968	Up
CYFIP1	1.06761	7.57974	4.44885	2.60303e-05	0.000155609	1.68587	Up
S100A3	3.74193	0.961841	4.25661	5.32866e-05	0.000291081	1.68428	Up
CLEC12A	4.13443	-0.843655	4.24975	5.46487e-05	0.000297557	1.67406	Up
PRG2	2.73151	-2.38524	4.24939	5.47213e-05	0.00029776	1.6739	Up
ING3	1.07086	4.43462	4.35508	3.69992e-05	0.000211385	1.66865	Up
TMOD2	-1.83285	7.0467	-4.42443	2.85376e-05	0.000168742	1.66212	Down
RFESD	1.35937	0.601168	4.25481	5.36413e-05	0.000292734	1.65833	Up
ISL2	3.3846	-0.744485	4.23879	5.6894e-05	0.00030819	1.63455	Up
MRC2	2.57534	7.21814	4.40626	3.05528e-05	0.000179022	1.62077	Up
PDK2	-1.01494	5.89366	-4.42937	2.80126e-05	0.000165958	1.61705	Down
ATP9A	-1.73563	7.56002	-4.40425	3.07847e-05	0.000180196	1.60622	Down
C1QB	2.17777	8.13313	4.41335	2.97506e-05	0.000175177	1.56222	Up
FAM55C	-1.19665	4.97293	-4.40878	3.02663e-05	0.000177593	1.5471	Down
SCAPER	-1.05568	4.51405	-4.39864	3.14387e-05	0.000183832	1.53802	Down
C7orf54	-2.23694	-2.35211	-4.21949	6.10681e-05	0.000327328	1.53449	Down
LOC339674	-1.76727	3.13568	-4.371	3.48653e-05	0.000201285	1.52531	Down
PDZD4	-2.07431	6.70203	-4.38372	3.32457e-05	0.000193325	1.51067	Down
SLK	-1.06595	4.84538	-4.39288	3.21245e-05	0.000187452	1.49795	Down
CYTH1	-1.2902	5.47567	-4.39654	3.16877e-05	0.00018516	1.49795	Down
LPHN1	-1.4758	6.92152	-4.37967	3.37538e-05	0.000195807	1.48315	Down
SUSD5	-2.36258	2.27447	-4.33952	3.92062e-05	0.000222334	1.46754	Down
FLJ43390	-2.98128	1.0521	-4.30459	4.46354e-05	0.000249715	1.45779	Down
TLN1	1.04959	8.25311	4.38037	3.36649e-05	0.000195426	1.45259	Up
CLEC18C	3.12746	0.189588	4.18611	6.89905e-05	0.000363208	1.44754	Up
ADPRH	1.9643	3.56396	4.21623	6.18024e-05	0.000330633	1.4159	Up
FAM100B	1.29252	5.85384	4.3421	3.8832e-05	0.000220707	1.41044	Up
EVI5L	-1.23236	5.80483	-4.36733	3.53455e-05	0.000203502	1.39574	Down
C9orf122	-3.22507	-1.60078	-4.19817	6.60209e-05	0.000350641	1.3955	Down
ENG	1.54127	6.70591	4.35487	3.70283e-05	0.000211454	1.39009	Up
NUP188	1.04919	6.22008	4.35326	3.72515e-05	0.000212513	1.3861	Up
COL4A2	3.19908	7.81466	4.3394	3.92238e-05	0.000222334	1.38087	Up
ASXL3	-1.9752	1.32195	-4.25142	5.43141e-05	0.000296022	1.37714	Down
PGPEP1	1.00141	6.11779	4.34827	3.79499e-05	0.000216058	1.37313	Up
HAR1B	-2.49716	-3.23069	-4.16908	7.34058e-05	0.000382478	1.37281	Down
RP1177G62	-3.02872	-1.52724	-4.18357	6.96339e-05	0.000366023	1.35239	Down
PRICKLE2	-1.11581	5.5088	-4.35053	3.76317e-05	0.000214536	1.33155	Down
TPRN	-1.29653	4.50403	-4.34198	3.88497e-05	0.000220733	1.3243	Down
PLSCR3	1.2364	4.76333	4.26694	5.12976e-05	0.000281769	1.32376	Up
KRTCAP2	1.12173	5.88592	4.32279	4.17218e-05	0.000235306	1.31758	Up
GPR123	-2.17321	3.99606	-4.33871	3.93244e-05	0.00022283	1.31062	Down
TMEM8A	1.18393	5.84518	4.31443	4.30371e-05	0.000241996	1.29974	Up
TMEM60	1.35196	4.24452	4.22685	5.94434e-05	0.000319636	1.2967	Up
PHF15	-1.38824	5.02635	-4.33966	3.91866e-05	0.000222334	1.29562	Down
RIPK1	1.09291	5.29562	4.29266	4.66497e-05	0.000259281	1.29174	Up
FAM70A	2.02219	6.18735	4.29246	4.66848e-05	0.000259391	1.28672	Up
SOBP	-1.2513	5.21615	-4.32433	4.1484e-05	0.000234122	1.2392	Down
ANXA2	3.08629	7.48692	4.29168	4.68199e-05	0.000260055	1.23877	Up
APOBEC3D	2.23562	0.152458	4.1245	8.62869e-05	0.000441173	1.23233	Up
TAX1BP3	1.47814	6.42717	4.30413	4.47114e-05	0.000249909	1.22885	Up
FAM131C	-2.49014	0.539777	-4.19158	6.76276e-05	0.000357709	1.22002	Down
DNAH1	-1.52554	3.07444	-4.27434	4.99167e-05	0.00027526	1.21613	Down
LOC100129550	-1.01763	3.37263	-4.26562	5.15475e-05	0.000282957	1.20633	Down
FAM133A	-2.28914	0.338606	-4.16902	7.34225e-05	0.000382478	1.19339	Down
GLB1	1.25652	5.86306	4.28022	4.88453e-05	0.000270059	1.18488	Up
LYSMD2	-1.0109	3.86935	-4.27608	4.95962e-05	0.000273824	1.16981	Down
ZCCHC9	1.19321	3.80044	4.17509	7.18181e-05	0.000375048	1.1635	Up
KBTBD6	-1.20091	5.10327	-4.30164	4.5125e-05	0.00025172	1.16026	Down
NEURL4	-1.15359	5.32253	-4.29765	4.5797e-05	0.000254962	1.14354	Down
SLC25A13	1.21483	5.06438	4.22886	5.90055e-05	0.000317687	1.12915	Up
ETV6	1.27632	4.97957	4.2192	6.11332e-05	0.000327573	1.12156	Up
RERGL	-1.64781	1.16491	-4.15717	7.66535e-05	0.00039649	1.12031	Down
DRP2	-1.73846	3.69069	-4.27341	5.00886e-05	0.000275965	1.11729	Down
STX10	1.04982	4.45682	4.20013	6.55504e-05	0.000348582	1.11677	Up
CLN8	-1.06015	5.33706	-4.28539	4.79216e-05	0.000265475	1.10037	Down
TGFBR1	1.33704	6.28424	4.26404	5.18476e-05	0.000284419	1.08786	Up
HOXA3	5.75709	0.255294	4.0722	0.000104176	0.000519425	1.0756	Up
HSPB1	1.80934	7.95507	4.27045	5.06379e-05	0.0002786	1.04823	Up
S1PR3	2.65324	6.05843	4.18675	6.88317e-05	0.000362712	1.04729	Up
VPS25	1.07043	5.47879	4.22619	5.95869e-05	0.000320306	1.02498	Up
DERL2	1.104	4.60696	4.17863	7.08991e-05	0.000371169	1.02231	Up
GAS2L3	3.79768	1.24225	4.06047	0.000108654	0.000539333	1.02011	Up
SSFA2	1.34092	7.72646	4.26131	5.23729e-05	0.000286794	1.01441	Up
ZNF552	1.23223	1.74088	4.07314	0.000103828	0.00051797	1.00984	Up
POFUT2	1.04138	5.39597	4.21881	6.12212e-05	0.00032794	1.00756	Up
C10orf11	1.98428	0.783634	4.05606	0.000110384	0.000546952	0.992001	Up
C9orf25	-1.12861	6.4712	-4.2494	5.47192e-05	0.00029776	0.991319	Down
BRI3	1.378	6.19726	4.23275	5.817e-05	0.00031379	0.990856	Up
LOC728743	-1.10371	3.50745	-4.20878	6.35088e-05	0.000338901	0.973996	Down
SH3PXD2B	1.44123	6.697	4.23252	5.82188e-05	0.000313853	0.949449	Up
TMED1	1.14266	5.31114	4.19258	6.73808e-05	0.000356851	0.945908	Up
SNAP23	1.03818	5.40943	4.19863	6.59103e-05	0.000350164	0.934671	Up
MANF	1.46739	5.54752	4.18376	6.95855e-05	0.000365883	0.926043	Up
FAM190B	-1.06084	5.85801	-4.22741	5.93201e-05	0.00031927	0.897078	Down
YY2	1.75442	0.202753	4.02134	0.000124957	0.000604414	0.882974	Up
GPR172A	1.02118	5.56668	4.189	6.8268e-05	0.00036053	0.875171	Up
KLHDC1	-1.09419	2.11644	-4.10388	9.29568e-05	0.000470564	0.865713	Down
ARHGAP15	2.52384	1.9789	4.01934	0.00012585	0.000607846	0.856178	Up
GDPD1	-1.30926	2.62247	-4.13564	8.28784e-05	0.000425424	0.844967	Down
CD80	2.46458	-1.87245	4.00201	0.000133853	0.000641367	0.844723	Up
ZC3HC1	1.08001	4.87038	4.14292	8.07213e-05	0.00041549	0.843549	Up
RNF207	-2.11014	0.202276	-4.05337	0.000111452	0.000550951	0.835294	Down
CDC42BPB	-1.08551	7.15079	-4.19129	6.77002e-05	0.000357868	0.811064	Down
FAM171A1	-1.67799	6.02001	-4.19462	6.68831e-05	0.000354773	0.801703	Down
SEMA3D	-3.17901	0.86842	-4.11341	8.98147e-05	0.000456716	0.795018	Down
IL15	2.83581	0.0777943	3.99002	0.000139674	0.000664349	0.792998	Up
PPM1K	-1.36549	4.80704	-4.19296	6.72893e-05	0.000356703	0.782244	Down
HLADPA1	2.33257	7.69694	4.18683	6.8811e-05	0.000362712	0.780159	Up
EDEM2	1.47973	4.97551	4.10743	9.17734e-05	0.000465693	0.772526	Up
CRY2	-1.62497	5.60732	-4.18783	6.85597e-05	0.000361687	0.76496	Down
CATSPER2	-1.37142	0.234034	-4.01412	0.000128212	0.000617851	0.763923	Down
FGF17	-2.82523	-0.99637	-4.01533	0.000127661	0.000615373	0.759519	Down
SERPINA3	3.29202	9.28803	4.18566	6.91052e-05	0.000363584	0.755385	Up
PRICKLE3	1.8801	1.79193	3.98499	0.000142184	0.000674196	0.734912	Up
ALG3	1.19063	4.96811	4.10792	9.16122e-05	0.000465015	0.723512	Up
SYPL1	1.41177	6.83801	4.16973	7.32326e-05	0.000381843	0.718451	Up
PATE2	-1.39453	-4.28866	-3.96427	0.000153003	0.000718618	0.715481	Down
SRR	1.02613	5.30954	4.12953	8.47329e-05	0.00043415	0.70915	Up
PKDCC	-1.09591	2.8367	-4.09642	9.54889e-05	0.00048107	0.704038	Down
SSR3	1.07123	7.26791	4.17284	7.24079e-05	0.000377777	0.703865	Up
NCK1	1.00906	4.71581	4.09396	9.63404e-05	0.000485096	0.692296	Up
FRG1B	-1.32503	3.12386	-4.11686	8.87018e-05	0.000452012	0.686755	Down
TPST1	1.4492	6.18111	4.13977	8.16492e-05	0.000419498	0.67604	Up
PLCB1	-1.97274	4.80606	-4.16242	7.52047e-05	0.000390555	0.673755	Down
MAP1LC3C	3.1481	0.186585	3.95097	0.000160356	0.000748151	0.666982	Up
BAX	1.23447	5.49434	4.11562	8.91031e-05	0.000453551	0.662719	Up
BUD31	1.07378	6.48496	4.15294	7.78393e-05	0.000402006	0.662046	Up
EPS8	1.10314	5.81667	4.13146	8.41436e-05	0.000431524	0.65221	Up
PAIP2B	-2.16675	3.69129	-4.14494	8.01334e-05	0.000413222	0.645367	Down
PTPN7	2.89761	2.107	3.94456	0.000164021	0.000762929	0.613534	Up
ACBD7	-2.19404	4.14774	-4.14158	8.11131e-05	0.000417379	0.611065	Down
SEPX1	1.11829	4.98911	4.07804	0.000102015	0.00050968	0.605072	Up
C16orf45	-1.08903	6.77169	-4.13598	8.27757e-05	0.000425026	0.604382	Down
TMEM71	3.74365	1.64466	3.93333	0.000170637	0.000790862	0.596043	Up
FAM70B	2.04208	1.54907	3.93696	0.000168468	0.000781778	0.586759	Up
BEX4	-1.45842	6.38567	-4.13079	8.43483e-05	0.000432311	0.584889	Down
GLT25D1	1.33486	6.49149	4.1243	8.63514e-05	0.000441342	0.580747	Up
HOXC5	3.81709	-1.64513	3.91823	0.000179933	0.000828478	0.573296	Up
TUBA1C	3.71903	6.88956	4.03902	0.000117319	0.000574144	0.573189	Up
MIR155HG	3.01461	0.0982177	3.92135	0.000177968	0.000821	0.570599	Up
KYNU	2.92514	1.29737	3.92628	0.000174919	0.000809149	0.568799	Up
RAI2	-1.49281	2.17414	-4.03786	0.000117808	0.000575599	0.566486	Down
C12orf48	2.44593	2.01737	3.92269	0.000177135	0.000818055	0.536756	Up
AKT3	-1.30916	5.4614	-4.11986	8.77486e-05	0.000447696	0.521704	Down
PYGL	2.90284	5.756	4.00269	0.000133532	0.000640195	0.515843	Up
GPR141	2.78304	-2.3344	3.89716	0.000193715	0.000881817	0.505845	Up
LOC150622	-2.49519	3.64731	-4.10529	9.24857e-05	0.000468461	0.501105	Down
FRMD8	1.03239	5.48006	4.07558	0.000102921	0.000513904	0.49783	Up
STOX1	-1.57229	3.03804	-4.0574	0.000109854	0.000544646	0.464692	Down
RGS11	-2.13223	3.26116	-4.08082	0.000101001	0.000505514	0.461476	Down
RBM38	1.21951	5.42872	4.05112	0.000112354	0.000554108	0.450264	Up
ZNHIT1	1.12905	6.48833	4.0863	9.90314e-05	0.000496723	0.435399	Up
HIST1H2AG	2.75668	-2.04972	3.87489	0.000209376	0.000939654	0.433789	Up
IFRD2	1.16801	4.9431	4.02019	0.000125472	0.000606554	0.425429	Up
CLN5	1.20849	5.53698	4.04818	0.00011354	0.000559138	0.420586	Up
UPP2	-2.25191	-1.35992	-3.89294	0.000196593	0.000891787	0.415511	Down
COL4A1	4.19211	7.67728	4.00932	0.000130418	0.000627048	0.407373	Up
NOL4	-1.55882	3.27885	-4.04529	0.00011472	0.000563807	0.388752	Down
AHCY	1.00189	7.16053	4.08039	0.000101157	0.000505993	0.384475	Up
RNF112	-1.47266	4.83109	-4.07668	0.000102514	0.000512024	0.37737	Down
GPN1	1.07045	5.68417	4.04468	0.000114972	0.000564708	0.368064	Up
PIP4K2B	-1.02944	7.56362	-4.05624	0.000110314	0.000546768	0.359304	Down
PTCRA	2.77982	-1.19918	3.85138	0.000227221	0.00100766	0.354911	Up
CRTAC1	-2.32973	3.04195	-4.04657	0.000114197	0.000562047	0.353031	Down
IGFBP2	4.81196	7.70748	3.96183	0.00015433	0.000724246	0.352751	Up
GPR85	-1.28147	3.2564	-4.0236	0.000123954	0.000600597	0.352469	Down
MYO9A	-1.36048	3.68154	-4.04376	0.000115349	0.000566392	0.35105	Down
SYT14	-1.83945	0.648115	-3.91371	0.000182806	0.000838958	0.347105	Down
HOXC8	4.3501	-1.14435	3.84686	0.000230818	0.00102147	0.343701	Up
C1QA	2.09973	7.46911	4.0597	0.000108952	0.000540652	0.34094	Up
FAM109B	2.05305	2.80362	3.87475	0.000209476	0.000939854	0.337352	Up
TMEM194B	1.35655	1.84687	3.8649	0.000216794	0.000967789	0.324833	Up
GNG12	2.13554	6.83581	4.03672	0.000118288	0.000577293	0.321673	Up
HOXD11	5.52075	-0.0194049	3.83159	0.000243364	0.00106552	0.293782	Up
EFNB1	1.33279	4.92811	3.97129	0.000149254	0.00070238	0.292939	Up
CTSW	2.8097	-0.388083	3.83375	0.000241553	0.00105896	0.292391	Up
CCL25	2.45549	-2.67405	3.82681	0.000247422	0.00108103	0.280997	Up
RALGPS1	-1.44203	4.43662	-4.0429	0.000115705	0.000567388	0.2776	Down
TMED5	1.08487	6.67709	4.04363	0.000115401	0.000566486	0.275856	Up
PTGFRN	1.63054	6.7995	4.0343	0.000119313	0.000581115	0.269787	Up
TACC3	3.10082	4.75155	3.87878	0.000206556	0.00092873	0.268447	Up
OTUD1	-1.03693	3.60596	-4.00562	0.000132147	0.000634477	0.268008	Down
F7	-2.69873	-2.7428	-3.83659	0.000239189	0.00105134	0.266416	Down
C10orf81	4.35008	-1.0335	3.82104	0.000252407	0.00109997	0.261415	Up
FA2H	-2.76661	3.05021	-4.0243	0.000123646	0.000599274	0.252222	Down
MPRIP	-1.03766	7.08768	-4.02984	0.000121229	0.000589424	0.250374	Down
NDUFB8	-1.08623	6.10206	-4.0377	0.000117873	0.000575599	0.245528	Down
C9orf21	1.32152	2.96555	3.85966	0.000220777	0.000982709	0.224867	Up
HOXA6	3.74045	-1.71793	3.80739	0.000264587	0.00114829	0.218656	Up
ADC	-1.18913	4.40411	-4.01967	0.000125701	0.000607316	0.212112	Down
ITGAV	1.20716	8.20875	4.02527	0.000123221	0.000597562	0.205301	Up
EMP1	2.67278	7.64703	4.01089	0.000129694	0.000624164	0.203079	Up
TNFSF8	2.25165	1.14107	3.81078	0.000261511	0.00113611	0.190964	Up
EFR3A	-1.03793	5.88702	-4.02199	0.000124667	0.000603356	0.187164	Down
KBTBD7	-1.19689	2.85076	-3.94905	0.000161447	0.000752405	0.187152	Down
TUBG2	-1.1188	5.52531	-4.02235	0.000124508	0.00060276	0.186256	Down
C16orf54	1.56249	0.474854	3.80301	0.00026862	0.001164	0.168453	Up
WBP5	1.20496	5.79791	3.98186	0.000143775	0.000680778	0.156661	Up
C20orf194	-1.13744	5.68207	-4.00555	0.000132179	0.000634477	0.130332	Down
RAI1	-1.09195	5.30739	-4.00553	0.000132189	0.000634477	0.130168	Down
LOC121952	-1.65313	-3.18223	-3.78637	0.000284452	0.0012241	0.128571	Down
HMP19	-4.28862	4.67317	-3.98383	0.000142771	0.000676405	0.128507	Down
DIAPH1	1.00051	6.31932	3.99274	0.000138335	0.000658908	0.119888	Up
LOC442454	-2.68409	-0.139631	-3.8431	0.00023385	0.00103145	0.119049	Down
PLAC8	3.43643	0.20709	3.77878	0.000291968	0.00125261	0.117041	Up
RNF135	2.05525	4.12776	3.84394	0.000233167	0.00102943	0.116619	Up
C11orf42	-1.54914	-3.75296	-3.77958	0.00029116	0.00124978	0.115678	Down
IFT52	1.02828	5.40821	3.95817	0.000156336	0.00073225	0.110195	Up
LGALS1	1.88446	8.03623	3.9987	0.000135439	0.000647311	0.107733	Up
ZNF528	1.22772	4.56198	3.8998	0.000191933	0.000874415	0.107267	Up
HOXC9	4.38935	-1.02181	3.7681	0.000302863	0.0012931	0.0940286	Up
PPM1L	-1.36908	2.52729	-3.90995	0.000185234	0.000847328	0.0897983	Down
MKX	-2.78467	-0.219297	-3.83438	0.000241024	0.00105747	0.0885861	Down
TMEM51	1.3925	4.18364	3.8633	0.000218002	0.000971668	0.0837807	Up
CASP5	2.35726	-2.11299	3.76448	0.000306645	0.00130593	0.0823645	Up
LRRTM2	-1.89047	4.41187	-3.98607	0.000141642	0.000672571	0.0748482	Down
C7orf11	1.03484	4.4194	3.8906	0.000198208	0.000897664	0.0715951	Up
LOC100129716	1.4042	-1.16429	3.76336	0.000307817	0.00130993	0.0647425	Up
ZNF80	2.02916	-3.09959	3.75765	0.000313895	0.00133109	0.0627642	Up
GZMA	3.46549	-0.469965	3.75474	0.000317039	0.00134307	0.0475934	Up
GPIHBP1	-2.04739	2.21437	-3.91007	0.000185151	0.000847181	0.0441593	Down
GABBR1	-2.41952	7.12177	-3.9525	0.000159497	0.000744966	0.0411736	Down
UPF2	-1.01785	4.58374	-3.96856	0.0001507	0.000708394	0.0358842	Down
GALNT2	1.04149	7.39497	3.97605	0.000146759	0.000693143	0.0286199	Up
IFNGR1	1.08007	6.83476	3.9718	0.000148984	0.000701895	0.0253988	Up
OSTC	1.62479	5.58009	3.91222	0.00018376	0.000841731	0.0224481	Up
CD164	1.15043	7.4316	3.9701	0.000149883	0.00070495	0.00901443	Up
GPR27	-2.62773	-1.09871	-3.77198	0.000298861	0.00127799	-0.0113633	Down
CD48	3.44886	1.87257	3.74369	0.000329228	0.00138773	-0.0182058	Up
C7orf41	-2.45386	8.03	-3.92239	0.000177319	0.000818457	-0.0187663	Down
RAD18	1.50641	3.3741	3.7919	0.000279093	0.00120319	-0.0199253	Up
RPL36	1.11315	8.03205	3.9593	0.000155713	0.000730127	-0.0202335	Up
IFRD1	1.07055	6.32568	3.94938	0.000161259	0.000751738	-0.0217565	Up
PTPRM	-1.28476	4.84684	-3.95816	0.00015634	0.00073225	-0.0223958	Down
HFE	2.33733	2.28203	3.74931	0.000322976	0.00136445	-0.0291157	Up
FAM159A	2.25389	-0.512731	3.73236	0.000342201	0.00143452	-0.0316107	Up
PKP4	-1.37241	6.27863	-3.95117	0.000160243	0.000747829	-0.0336833	Down
DNAH10	-1.51313	0.854137	-3.79267	0.000278358	0.00120125	-0.0364853	Down
MCM6	1.39689	5.73411	3.91289	0.00018333	0.000840219	-0.03881	Up
MND1	2.52025	0.827433	3.73346	0.000340929	0.00142954	-0.0443654	Up
C14orf147	1.03041	6.05006	3.93207	0.000171395	0.000794155	-0.0586482	Up
PDIA3P	1.06527	6.42838	3.93834	0.000167651	0.000778738	-0.0664494	Up
FCGBP	3.41152	7.84306	3.91311	0.000183188	0.000839794	-0.0686035	Up
PRKG2	-3.27782	-2.36755	-3.74047	0.000332872	0.00140029	-0.0695114	Down
PTPN22	2.91595	-0.114379	3.71484	0.00036322	0.00150467	-0.0845984	Up
PDE11A	-2.14521	-0.371589	-3.75221	0.000319787	0.00135335	-0.0969771	Down
CASP3	1.42821	5.73754	3.89363	0.000196122	0.000890127	-0.0986209	Up
GABBR2	-3.0543	5.16828	-3.92226	0.000177401	0.000818608	-0.109243	Down
SFTPC	-2.60633	-0.921344	-3.74347	0.000329482	0.00138846	-0.114012	Down
TMEM106C	1.75141	6.24296	3.89669	0.000194033	0.000882551	-0.11968	Up
SNRNP40	1.08867	5.28468	3.87997	0.000205704	0.000925639	-0.120203	Up
RRM1	1.02021	6.1374	3.91352	0.000182925	0.000839274	-0.129682	Up
MICB	2.13447	1.81855	3.71301	0.000365487	0.00151146	-0.134325	Up
TECPR2	-1.1554	5.91155	-3.92564	0.00017531	0.000810513	-0.135199	Down
RFC2	1.36805	5.4924	3.87047	0.000212629	0.000951214	-0.142914	Up
EMR1	3.32822	0.392241	3.69663	0.000386367	0.00158227	-0.143464	Up
FNIP2	-1.04788	4.62618	-3.91634	0.000181124	0.000832825	-0.143506	Down
CCL3L1	-2.79621	0.116846	-3.77167	0.000299176	0.00127897	-0.159709	Down
TRIM6	2.47687	1.56264	3.70006	0.000381905	0.00156628	-0.163085	Up
PVRL2	1.26384	5.97948	3.89104	0.000197901	0.000896995	-0.163816	Up
HSF4	-1.89736	1.991	-3.82708	0.000247189	0.00108058	-0.167359	Down
PPP1R9A	-1.92446	4.65913	-3.91337	0.000183023	0.000839497	-0.174235	Down
PDIA5	2.45049	3.18186	3.71255	0.000366068	0.00151237	-0.182745	Up
SRRM3	-1.99557	2.85142	-3.8708	0.00021238	0.000950603	-0.184901	Down
GPR157	2.35254	-2.3074	3.67829	0.000411095	0.00166693	-0.185644	Up
DCLRE1B	1.11954	4.23088	3.79637	0.000274834	0.00118726	-0.186227	Up
TMEM170B	-1.07952	5.25268	-3.90856	0.000186134	0.000850923	-0.195021	Down
DYNC1H1	-1.29797	8.82819	-3.86876	0.0002139	0.000956647	-0.207156	Down
BATF	2.53473	-0.147216	3.67561	0.000414835	0.00168008	-0.209904	Up
SLC12A2	-1.0332	5.36914	-3.90406	0.00018909	0.000863561	-0.211096	Down
RGPD1	-1.2401	2.74197	-3.82316	0.000250569	0.00109308	-0.214799	Down
FLT3	-2.09433	-2.30894	-3.68332	0.000404171	0.0016444	-0.215263	Down
FSD1L	-1.39158	2.86164	-3.83284	0.000242314	0.00106202	-0.231819	Down
2021-09-15	1.12315	7.39648	3.89593	0.000194547	0.000883937	-0.239242	Up
CARD16	3.07997	2.11125	3.67277	0.000418835	0.00169383	-0.249822	Up
BGN	1.7045	7.71295	3.89142	0.000197638	0.000896043	-0.250448	Up
GPR155	-1.1973	5.02754	-3.8898	0.000198761	0.000899681	-0.254173	Down
HOXC10	6.2347	0.657202	3.65691	0.000441824	0.00177403	-0.254844	Up
MDN1	-1.42906	4.86773	-3.88936	0.000199068	0.000900347	-0.255299	Down
PCNT	-1.17805	5.32036	-3.88989	0.000198699	0.000899643	-0.258356	Down
LY9	2.35996	-2.37177	3.6536	0.000446775	0.00179092	-0.261598	Up
ZNF548	1.05129	3.94403	3.75788	0.000313647	0.00133037	-0.270752	Up
FOXD2	1.96608	-0.779111	3.65477	0.000445022	0.00178475	-0.272495	Up
TNFRSF1A	1.65629	6.9981	3.87383	0.000210153	0.000941888	-0.281742	Up
GALNT5	4.60475	-0.498189	3.64591	0.000458467	0.00182952	-0.286431	Up
PAR5	-2.18947	0.267507	-3.71506	0.000362951	0.00150454	-0.286715	Down
SLCO1A2	-2.52168	3.94289	-3.87398	0.000210045	0.000941652	-0.292307	Down
DKFZP434H168	-1.88295	-3.42738	-3.64899	0.000453743	0.00181368	-0.300194	Down
FIBIN	1.98225	6.47143	3.83611	0.000239586	0.00105253	-0.3211	Up
RIC3	-1.37012	4.04633	-3.85154	0.000227102	0.0010074	-0.33262	Down
FADD	1.0035	4.81992	3.79231	0.000278699	0.00120241	-0.335853	Up
GLA	1.39393	4.35395	3.74083	0.000332464	0.00139892	-0.342033	Up
CST7	2.47607	-0.176536	3.63187	0.000480576	0.00190418	-0.345038	Up
TMEM150B	2.91655	-2.32761	3.62441	0.000492731	0.0019437	-0.350725	Up
HOMER3	1.12524	5.61321	3.82319	0.000250543	0.00109308	-0.354803	Up
TMEM147	1.0244	6.3126	3.84717	0.000230573	0.00102092	-0.363833	Up
GFRA1	-2.45109	2.59407	-3.82003	0.000253291	0.00110353	-0.364019	Down
TRIP6	2.00991	6.36605	3.815	0.00025773	0.00112113	-0.37057	Up
F2RL2	4.14181	1.55891	3.62564	0.000490709	0.00193754	-0.370942	Up
SLC25A23	-1.07552	7.48191	-3.83877	0.000237388	0.00104423	-0.371429	Down
LOC647946	3.86187	-0.260997	3.61818	0.000503118	0.0019782	-0.374925	Up
HEXA	1.06178	6.43573	3.84342	0.000233589	0.00103102	-0.382381	Up
PARP15	2.05122	-1.48042	3.61617	0.000506498	0.00199009	-0.382998	Up
FPR3	3.65694	2.87214	3.63154	0.000481108	0.00190544	-0.384404	Up
TRAM1L1	-1.81515	2.08399	-3.76107	0.000310246	0.0013186	-0.385973	Down
MUSTN1	-1.25755	1.65759	-3.70831	0.00037137	0.00152978	-0.387241	Down
DEPDC6	-1.23248	3.15741	-3.79319	0.000277855	0.00119939	-0.388545	Down
ANAPC11	1.02413	6.56937	3.84405	0.000233079	0.00102931	-0.390531	Up
OTP	4.84012	-0.124153	3.61188	0.00051382	0.00201463	-0.391473	Up
SIGLEC9	2.43177	2.54496	3.6345	0.000476356	0.00189077	-0.394525	Up
GRIA2	-2.28826	5.90967	-3.83473	0.000240729	0.001057	-0.402	Down
DGCR10	-2.40248	-1.74985	-3.63041	0.00048294	0.00191224	-0.404522	Down
TSPO	1.62426	5.76585	3.78558	0.000285222	0.00122679	-0.427026	Up
SIGLECP3	1.7097	-3.21685	3.59675	0.000540409	0.00210226	-0.434503	Up
SHMT1	1.21989	4.55127	3.73053	0.000344351	0.00144174	-0.441771	Up
TREML2	2.45581	-2.4097	3.59109	0.00055069	0.00213535	-0.452463	Up
CTSB	1.25145	9.99426	3.80728	0.000264691	0.00114845	-0.455184	Up
MCM2	2.33046	5.80741	3.73951	0.000333959	0.00140346	-0.458587	Up
HIST1H2BH	2.87618	-2.52747	3.58852	0.000555415	0.00215127	-0.459998	Up
FAM86B2	2.63703	-0.533195	3.58811	0.000556181	0.00215268	-0.472945	Up
LPCAT1	1.06552	7.1586	3.82459	0.000249327	0.00108908	-0.473315	Up
POTEE	2.0852	-1.16924	3.57169	0.000587341	0.00225772	-0.521018	Up
FGF12	-1.6433	4.03914	-3.79759	0.000273679	0.00118288	-0.525025	Down
BARHL1	3.01892	-2.39292	3.56424	0.000602033	0.00230474	-0.53368	Up
MYD88	2.09402	5.36573	3.70124	0.00038038	0.00156117	-0.53806	Up
ITGB3BP	1.58479	3.3058	3.62221	0.00049638	0.00195627	-0.541089	Up
SNRPN	-1.28235	7.79567	-3.78001	0.000290735	0.00124827	-0.542973	Down
HOXA4	5.80591	0.331702	3.56019	0.00061015	0.00232999	-0.5491	Up
SLC35F5	1.09929	4.94652	3.72808	0.000347234	0.00145129	-0.551192	Up
CAPG	2.2018	6.63132	3.7634	0.000307775	0.00130993	-0.55145	Up
TRIM14	1.59094	5.47773	3.73195	0.000342689	0.00143621	-0.554276	Up
APRT	1.04098	5.37021	3.75252	0.000319447	0.00135225	-0.558849	Up
SAT1	1.57253	7.92007	3.79847	0.000272854	0.00117962	-0.559518	Up
CHD3	-1.3482	6.74185	-3.78701	0.000283825	0.00122172	-0.560775	Down
SECISBP2L	-1.20673	6.57626	-3.78928	0.000281622	0.00121316	-0.564493	Down
IL13RA1	1.4742	6.46828	3.77792	0.00029283	0.00125599	-0.567257	Up
HEXB	1.40077	6.21757	3.76857	0.000302375	0.00129134	-0.578593	Up
RAB7L1	1.0994	5.75638	3.75827	0.000313234	0.0013293	-0.58989	Up
GJA3	3.47093	-1.10491	3.54608	0.000639288	0.00242369	-0.590693	Up
MDK	3.52769	6.57652	3.67546	0.000415045	0.00168012	-0.593898	Up
AP4M1	1.01926	4.73762	3.70343	0.00037757	0.00155115	-0.602958	Up
PLK5P	-2.35237	-1.6307	-3.56079	0.00060894	0.00232801	-0.621237	Down
TUBB2B	1.12618	8.61593	3.7712	0.000299654	0.00128069	-0.624183	Up
C2orf84	-1.24499	-1.20369	-3.5523	0.000626285	0.00238404	-0.626002	Down
HOXA2	4.79889	-0.722341	3.53248	0.000668603	0.00252008	-0.630839	Up
SREBF2	-1.22237	7.41444	-3.75839	0.000313106	0.0013293	-0.631157	Down
LOC550112	1.03945	4.01451	3.64856	0.000454409	0.00181548	-0.632358	Up
EBF2	2.71235	-2.60632	3.53142	0.000670944	0.00252552	-0.632361	Up
ZNF804A	-1.93575	1.41789	-3.64906	0.000453639	0.00181368	-0.636016	Down
MOSPD3	1.03598	4.81903	3.69602	0.000387177	0.0015852	-0.639774	Up
HSPA5	1.00496	9.13651	3.75745	0.000314109	0.00133166	-0.644187	Up
SLC7A7	2.57111	4.54968	3.59757	0.000538937	0.0020975	-0.658895	Up
ADIG	2.67146	-2.38931	3.52137	0.000693501	0.00259478	-0.662662	Up
ARPC1B	1.54052	6.33459	3.7414	0.000331812	0.00139723	-0.664875	Up
FKBP9	1.55214	7.25588	3.76253	0.000308694	0.00131267	-0.664978	Up
LRRC36	2.58444	0.257586	3.52792	0.000678714	0.00254907	-0.665897	Up
LINGO1	-2.50759	5.89306	-3.74996	0.00032226	0.00136176	-0.671075	Down
ANXA1	3.57252	7.50409	3.70298	0.000378146	0.00155314	-0.676786	Up
HOXD3	3.90799	0.566235	3.51926	0.000698326	0.00261051	-0.68207	Up
ENOX1	-1.18373	3.01557	-3.69157	0.000393048	0.00160534	-0.682835	Down
TACC2	-1.09426	4.43445	-3.74869	0.000323656	0.00136698	-0.683107	Down
FZD2	1.94294	2.60523	3.54676	0.000637845	0.00241985	-0.68741	Up
CXorf21	1.60692	1.01212	3.52908	0.000676136	0.00254052	-0.690589	Up
LCN8	-1.20686	-4.50608	-3.51316	0.000712453	0.00265508	-0.693003	Down
LRRC24	-1.21429	2.12495	-3.63448	0.000476395	0.00189077	-0.694808	Down
TP53I13	1.45456	4.72777	3.64647	0.000457605	0.00182652	-0.701076	Up
TXNDC17	1.18208	5.31529	3.69419	0.000389581	0.00159271	-0.714361	Up
CASP8	2.23886	3.27667	3.54717	0.00063699	0.00241769	-0.715418	Up
SLC35E4	-1.12338	2.70477	-3.65631	0.000442722	0.00177679	-0.723072	Down
FCGR2C	3.29002	1.12865	3.51047	0.000718767	0.00267742	-0.723668	Up
S100A11	2.68554	6.56548	3.67984	0.000408951	0.00166064	-0.73254	Up
SUCLG2	1.04734	5.34939	3.69683	0.000386106	0.00158159	-0.733363	Up
C20orf24	1.0201	6.16555	3.72977	0.000345238	0.00144509	-0.734505	Up
PARSN	-1.31742	2.56131	-3.6516	0.000449788	0.00180133	-0.743308	Down
CKM	1.84792	-2.59421	3.49399	0.000758631	0.00279503	-0.74556	Up
LOC390595	-1.58181	-0.455467	-3.52609	0.000682813	0.00256153	-0.753129	Down
NINJ1	1.05563	6.15485	3.71921	0.000357866	0.00148871	-0.764681	Up
SLC22A17	-1.40828	7.78807	-3.70976	0.000369546	0.00152264	-0.765593	Down
ZNF268	1.02712	4.19842	3.61771	0.000503908	0.00198038	-0.765626	Up
HOXA7	6.75013	1.14434	3.4877	0.000774388	0.00284189	-0.768806	Up
GPR158	-1.71124	4.61583	-3.72736	0.000348089	0.00145414	-0.782618	Down
LRRC25	2.37772	3.21365	3.5186	0.000699839	0.00261559	-0.788188	Up
SFRP2	-2.53742	2.26112	-3.67666	0.000413365	0.00167493	-0.790154	Down
OLFML3	1.63018	5.98807	3.68363	0.000403748	0.0016437	-0.791723	Up
ZFP36L1	1.08091	7.78492	3.72608	0.000349602	0.00145938	-0.792469	Up
CXCL9	4.13855	1.08487	3.48175	0.000789584	0.00288833	-0.798708	Up
PTPRD	-1.82258	5.84574	-3.71392	0.000364364	0.00150792	-0.812779	Down
MAGEL2	-1.61056	1.36941	-3.57372	0.000583392	0.00224408	-0.81345	Down
BEX1	-2.04428	6.26449	-3.70634	0.000373868	0.00153852	-0.81472	Down
C20orf195	2.52655	-2.10027	3.47064	0.000818713	0.00297284	-0.814883	Up
MRPL11	1.00502	4.86311	3.64296	0.000463039	0.0018466	-0.822211	Up
TXNDC5	1.1241	6.80186	3.71336	0.000365058	0.00151042	-0.822373	Up
HAND2	4.70564	-0.726156	3.46742	0.000827331	0.00299768	-0.82488	Up
KCNG2	-1.81647	-1.44379	-3.48902	0.000771056	0.00283152	-0.825659	Down
UCP2	1.90085	5.7384	3.64432	0.000460928	0.00183891	-0.827752	Up
C7orf59	1.01731	6.69409	3.7112	0.000367746	0.00151745	-0.829124	Up
CENPO	1.10544	3.44649	3.55234	0.000626209	0.00238404	-0.829185	Up
ACSL6	-1.84162	4.06468	-3.70521	0.000375292	0.00154254	-0.833988	Down
TTF2	1.26084	3.14196	3.53164	0.000670463	0.00252484	-0.834243	Up
LOC100233209	2.35322	0.770236	3.47025	0.000819754	0.00297502	-0.850271	Up
EFCAB5	-1.912	-2.05113	-3.47328	0.000811693	0.00295053	-0.85743	Down
UXT	1.14091	5.29212	3.64293	0.000463075	0.0018466	-0.879794	Up
KIAA1109	-1.42199	6.10294	-3.69391	0.000389953	0.00159347	-0.881537	Down
CXCR4	2.62793	5.73984	3.58351	0.000564745	0.00218132	-0.883494	Up
CTSL1	1.15147	6.95629	3.69483	0.00038874	0.00159006	-0.886932	Up
ZNF530	1.47137	2.06017	3.47759	0.000800367	0.00292062	-0.887721	Up
TBX19	1.33595	1.24183	3.4665	0.000829819	0.00300411	-0.890111	Up
PI4KAP1	-1.50523	3.84299	-3.67547	0.000415036	0.00168012	-0.894087	Down
CASP4	3.05976	3.90524	3.48539	0.00078025	0.00286092	-0.894706	Up
PI4K2B	1.38929	3.82447	3.53535	0.000662317	0.00249975	-0.900102	Up
SUN2	-1.13899	7.34479	-3.676	0.000414297	0.0016783	-0.901914	Down
AMY2B	-1.6147	2.40122	-3.60656	0.000523019	0.00204452	-0.90637	Down
PSTK	-1.02966	1.32299	-3.51369	0.000711206	0.00265102	-0.913937	Down
IQGAP1	1.51444	7.11204	3.68359	0.000403804	0.0016437	-0.914767	Up
GREB1L	-3.00463	-1.58974	-3.47403	0.00080972	0.0029459	-0.92227	Down
CLCN6	-1.05883	5.84256	-3.68494	0.000401971	0.00163703	-0.925026	Down
NCAPG2	1.50369	4.95293	3.58668	0.000558817	0.00216139	-0.925263	Up
CLDN23	2.3293	0.384923	3.44262	0.000896745	0.00320916	-0.925635	Up
SLC39A10	-1.04785	6.04597	-3.68351	0.000403919	0.00164377	-0.926396	Down
SIRPA	-1.1385	7.85939	-3.66135	0.000435265	0.00175252	-0.927207	Down
MYBPH	3.8379	0.257044	3.4317	0.000929013	0.00330988	-0.939201	Up
SLC22A1	1.42311	-3.13216	3.42171	0.000959465	0.00340287	-0.958353	Up
LOC648740	-1.91283	-0.761787	-3.4565	0.000857248	0.00309013	-0.962206	Down
F11R	1.67838	4.99057	3.56634	0.000597852	0.00229238	-0.964149	Up
NSUN7	2.90295	1.32696	3.43194	0.000928286	0.00330799	-0.966551	Up
HOXB4	4.78849	-0.644276	3.41938	0.000966728	0.0034247	-0.966566	Up
SLC43A3	2.53647	5.41554	3.54178	0.000648423	0.0024528	-0.969134	Up
HOXA11	4.07435	-1.40421	3.41821	0.000970385	0.00343549	-0.969236	Up
WBP2NL	-2.03198	-2.51862	-3.43157	0.000929407	0.00331058	-0.973727	Down
FAM57B	-1.94664	3.25547	-3.64041	0.000467014	0.00185923	-0.976277	Down
TREML3	2.88518	-2.47812	3.41451	0.000982022	0.00346649	-0.979112	Up
GAL3ST1	-1.93347	2.25562	-3.58801	0.000556351	0.00215284	-0.985578	Down
GYS1	1.10657	6.23993	3.65104	0.000450627	0.00180336	-0.985687	Up
HIST1H2AM	2.24708	-2.70444	3.41125	0.000992401	0.00349581	-0.988482	Up
SHC1	1.55798	6.39695	3.64052	0.000466837	0.00185896	-0.992774	Up
FUT9	-2.35746	4.45907	-3.65968	0.000437718	0.00176102	-0.996457	Down
PLIN1	-2.15451	0.587245	-3.49854	0.000747429	0.0027616	-0.998093	Down
AGTRAP	1.69876	5.2241	3.56807	0.000594437	0.00228084	-1.00089	Up
NKG7	2.57952	0.306611	3.41323	0.000986093	0.00347795	-1.00757	Up
FLJ90757	-1.08143	5.43476	-3.65892	0.000438851	0.00176413	-1.00992	Down
ELMO1	-1.64714	6.04368	-3.64914	0.000453527	0.00181368	-1.01906	Down
SPPL2A	1.33799	4.62397	3.54442	0.000642785	0.00243366	-1.02056	Up
GPR18	2.19791	-2.74198	3.39653	0.00104052	0.00363792	-1.03145	Up
DSCAML1	-2.27353	3.26587	-3.62844	0.000486137	0.00192219	-1.03886	Down
CD58	2.68627	3.62614	3.43736	0.000912148	0.00325806	-1.04253	Up
LRRTM3	-1.62388	3.70916	-3.62288	0.000495262	0.00195232	-1.05435	Down
LRRC4	-1.59319	4.70007	-3.64194	0.000464614	0.00185099	-1.05628	Down
TREM1	4.69871	1.30234	3.39258	0.00105381	0.00367448	-1.05912	Up
PLEKHH1	-2.07205	5.30814	-3.63854	0.000469954	0.00186873	-1.0606	Down
TWSG1	1.56983	6.14005	3.60829	0.000520004	0.00203509	-1.06083	Up
ZNF208	-2.65868	-1.75821	-3.41636	0.000976181	0.00344949	-1.06221	Down
LOC100286844	-1.05496	1.29949	-3.46471	0.000834674	0.00301974	-1.06293	Down
KLB	-1.68972	-2.54424	-3.3953	0.00104463	0.00365004	-1.07431	Down
ARSE	1.83836	2.19481	3.41134	0.000992112	0.00349552	-1.0752	Up
KPNA5	-1.15826	2.14056	-3.50709	0.000726775	0.00270128	-1.08384	Down
DCI	1.00299	5.51431	3.5952	0.000543213	0.00211121	-1.08775	Up
TUBA1A	1.35446	11.4382	3.59112	0.000550628	0.00213535	-1.08807	Up
CPSF4	1.02809	5.68197	3.59869	0.000536932	0.00209018	-1.09732	Up
GLRA4	-1.36224	-4.15195	-3.37697	0.00110786	0.00383984	-1.09962	Down
PINK1	-1.0103	7.69461	-3.60906	0.000518672	0.0020313	-1.10414	Down
SLC22A6	-3.26416	-1.29436	-3.42808	0.000939944	0.00334599	-1.10553	Down
CLECL1	2.4941	-1.31928	3.37304	0.0011219	0.0038814	-1.10599	Up
RIPPLY2	-2.56549	-1.05477	-3.41416	0.000983138	0.00346898	-1.11078	Down
GFI1	1.65536	-1.38287	3.37042	0.00113133	0.0039092	-1.12	Up
SIRPB2	2.11613	2.3036	3.3905	0.00106086	0.00369832	-1.13086	Up
DEK	1.02067	6.69051	3.6152	0.000508157	0.00199475	-1.13431	Up
ABCD1	1.24684	4.24995	3.48459	0.000782289	0.00286715	-1.14789	Up
IL10	2.50204	-0.70336	3.35767	0.00117836	0.00405258	-1.15647	Up
FOXD4L2	-1.76317	-1.85574	-3.37186	0.00112615	0.00389371	-1.15802	Down
KDELC2	2.17866	5.24895	3.48959	0.00076964	0.00282817	-1.15989	Up
PLOD2	1.81819	6.34257	3.57464	0.000581623	0.00223881	-1.16232	Up
FAM123A	-1.82998	4.21895	-3.60219	0.000530708	0.00206977	-1.16871	Down
DNAJB7	-1.45541	-2.86954	-3.3581	0.00117672	0.00404778	-1.17364	Down
PDLIM3	2.15507	5.77954	3.51941	0.000697972	0.00260977	-1.17857	Up
RPL27	1.22281	8.41559	3.59885	0.000536645	0.00208954	-1.18469	Up
CSDA	1.88016	5.91451	3.54013	0.000651958	0.00246396	-1.19025	Up
LAMA4	2.00903	6.02766	3.53484	0.000663419	0.00250311	-1.20497	Up
RDM1	2.53272	-1.40227	3.3383	0.00125329	0.00426883	-1.20554	Up
STIL	1.93731	3.01596	3.38216	0.00108962	0.00378214	-1.21025	Up
OR1F1	-1.66211	-3.86239	-3.34033	0.00124522	0.00424847	-1.21283	Down
ITGB2	1.64505	6.96324	3.58379	0.000564215	0.00218027	-1.21447	Up
TGFB1	1.30978	6.06962	3.56611	0.000598307	0.0022936	-1.21528	Up
CCDC125	1.36508	3.37348	3.41086	0.000993647	0.00349873	-1.21598	Up
FASN	-1.26732	7.4078	-3.57282	0.000585137	0.00225028	-1.22013	Down
SLC30A7	1.05182	4.7573	3.50578	0.000729914	0.00271056	-1.22049	Up
HOXD13	5.31682	-0.242184	3.33133	0.00128134	0.00434996	-1.22276	Up
IDI1	-1.02416	5.8813	-3.59059	0.000551602	0.00213824	-1.22378	Down
CISH	2.04948	1.86218	3.35327	0.00119498	0.00410305	-1.22477	Up
MBD2	1.02691	5.17054	3.53148	0.000670799	0.00252552	-1.22543	Up
HERC2	-1.195	6.41116	-3.58324	0.000565248	0.00218276	-1.2291	Down
GZMH	2.6642	-1.44587	3.32887	0.00129136	0.00437691	-1.23159	Up
CMTM7	1.77553	2.98563	3.37692	0.00110807	0.00383984	-1.23469	Up
CKS1B	1.73013	4.08889	3.42168	0.000959557	0.00340287	-1.23679	Up
TERT	3.05429	-2.25081	3.3254	0.00130566	0.00441738	-1.23763	Up
GPX8	4.5027	3.36141	3.34205	0.00123842	0.00422895	-1.24655	Up
CELF2	-1.03068	6.70804	-3.57037	0.000589915	0.00226659	-1.26433	Down
DOK3	1.87753	3.57631	3.38361	0.00108457	0.00376693	-1.26578	Up
LOC100132707	1.90056	2.50515	3.3505	0.00120557	0.00413436	-1.26795	Up
RAET1K	2.14156	-2.90637	3.31247	0.00136021	0.00456619	-1.27414	Up
ITGA5	2.48663	5.83848	3.4695	0.00082175	0.00298066	-1.2805	Up
LOC100216001	2.8834	-2.36529	3.30961	0.00137257	0.00459826	-1.28277	Up
EVC2	2.86328	1.61937	3.32402	0.00131137	0.00443314	-1.28793	Up
GBP5	3.24721	1.66973	3.31912	0.0013319	0.00448387	-1.29696	Up
MRPL13	1.13857	4.82899	3.47993	0.000794283	0.00290164	-1.2973	Up
HIST1H2BO	2.36478	-2.70961	3.30258	0.00140337	0.00468867	-1.30256	Up
LOC400759	3.10482	-0.023792	3.30494	0.00139297	0.00465852	-1.31039	Up
TSPAN4	1.44398	4.56022	3.43753	0.000911637	0.00325692	-1.31434	Up
TAF12	1.03125	4.45906	3.45539	0.000860342	0.00309995	-1.31581	Up
DZIP3	-1.17864	5.24116	-3.56131	0.000607885	0.00232556	-1.31586	Down
STX11	1.5123	1.73661	3.32298	0.0013157	0.00444421	-1.32467	Up
MFSD2A	1.23792	6.10634	3.53095	0.000671977	0.00252771	-1.33686	Up
TMEM182	1.12531	2.26862	3.3368	0.00125926	0.00428621	-1.33952	Up
FLJ11235	1.26295	0.360911	3.3055	0.00139048	0.00465114	-1.34085	Up
DUSP27	-1.79817	-0.233312	-3.33899	0.00125055	0.00426421	-1.34113	Down
SLC8A3	-2.02249	3.09148	-3.51965	0.000697436	0.00260834	-1.34124	Down
NOP10	1.22678	5.67146	3.50955	0.000720939	0.00268373	-1.34621	Up
ITPK1	-1.23028	7.22982	-3.5348	0.000663505	0.00250311	-1.34714	Down
RACGAP1	1.60708	5.32801	3.46785	0.000826181	0.00299415	-1.34782	Up
RPS2P32	2.10694	0.876123	3.30158	0.00140782	0.0046998	-1.34886	Up
LOC168474	-1.55184	-0.534073	-3.32225	0.00131875	0.00445005	-1.35006	Down
RAD54L	2.48572	2.29905	3.3097	0.00137219	0.00459816	-1.35384	Up
LILRA2	2.174	2.70397	3.31913	0.00133185	0.00448387	-1.35669	Up
PGPEP1L	-1.26107	-4.29216	-3.28533	0.00148177	0.00490779	-1.36077	Down
SPATA1	1.5759	-2.88181	3.2814	0.00150017	0.00495994	-1.364	Up
KCNQ1	1.57341	3.25076	3.34705	0.00121891	0.00417672	-1.36655	Up
BCL2L14	2.01894	-3.00745	3.2793	0.0015101	0.00498592	-1.3686	Up
2021-09-10	1.14732	5.37419	3.48998	0.000768655	0.00282578	-1.36956	Up
BTNL8	2.13634	-2.67398	3.27788	0.00151686	0.00500432	-1.37319	Up
HLX	1.53197	2.36529	3.3176	0.00133831	0.00450162	-1.37528	Up
FAM169A	-1.09759	5.28822	-3.54166	0.000648669	0.00245318	-1.37711	Down
TYROBP	1.9768	6.06892	3.48162	0.000789929	0.00288886	-1.38176	Up
TEAD2	2.92027	4.12005	3.32975	0.00128777	0.00436706	-1.38321	Up
C15orf2	-1.25341	-4.48523	-3.27597	0.00152599	0.00503047	-1.3854	Down
C14orf109	1.08982	4.01552	3.39944	0.00103083	0.00360928	-1.38778	Up
TRIM25	1.0516	5.72488	3.50553	0.000730511	0.00271104	-1.39005	Up
LOC645431	-1.10051	0.111219	-3.31284	0.00135863	0.0045627	-1.39353	Down
ZNF701	1.01604	2.06919	3.31492	0.00134973	0.00453734	-1.39446	Up
NUDT10	-1.2884	3.57627	-3.49872	0.00074698	0.00276055	-1.39548	Down
GATA4	3.83374	-1.59924	3.26998	0.00155495	0.00511098	-1.39631	Up
ITGB3	3.33182	2.41235	3.28949	0.0014625	0.00485637	-1.39705	Up
NLRC4	1.38181	1.45188	3.29486	0.00143797	0.00478813	-1.39838	Up
HLADPB1	2.13411	6.81332	3.50444	0.000733127	0.00271949	-1.40244	Up
ZNF321	1.43611	0.079188	3.28078	0.00150312	0.00496774	-1.4033	Up
FAM149A	-1.04616	3.79921	-3.49511	0.000755864	0.00278666	-1.41019	Down
CROT	1.77184	5.43408	3.44401	0.000892708	0.00319675	-1.41101	Up
FGF14	-1.8282	3.163	-3.4916	0.000764598	0.00281409	-1.41676	Down
CH25H	-1.58769	2.81369	-3.46262	0.000840355	0.00303768	-1.4215	Down
SEC31B	-1.48121	2.87116	-3.46115	0.000844399	0.00305099	-1.42288	Down
OMG	-1.86366	5.23651	-3.52308	0.000689602	0.00258191	-1.42849	Down
HN1L	1.3178	5.75539	3.48116	0.00079112	0.00289259	-1.43312	Up
SLC34A2	3.26685	-0.12616	3.26083	0.00160014	0.00523604	-1.43314	Up
RBM9	-1.27777	6.26655	-3.51755	0.00070225	0.00262227	-1.43553	Down
PLXNA3	1.11662	6.09426	3.50184	0.000739391	0.00273851	-1.4371	Up
ZNF816A	1.07208	2.11887	3.29827	0.00142259	0.00474251	-1.44257	Up
ADAMTS19	-2.39391	-1.61198	-3.28281	0.00149352	0.00493991	-1.4458	Down
PHACTR3	-2.47653	4.52215	-3.51564	0.000706664	0.002637	-1.44654	Down
ZNF233	-1.53249	0.521962	-3.3191	0.00133196	0.00448387	-1.45038	Down
CD33	1.91542	2.66911	3.29056	0.00145759	0.00484292	-1.4513	Up
GDAP1L1	-2.14341	3.72959	-3.50555	0.00073046	0.00271104	-1.45219	Down
ASAP3	1.0504	5.91746	3.4917	0.000764349	0.00281409	-1.45619	Up
HLADMA	2.234	5.78673	3.42341	0.000954236	0.00338828	-1.4573	Up
CCDC144A	-2.04123	0.00273186	-3.31309	0.00135757	0.00456005	-1.4616	Down
ZNF683	2.17822	-2.62468	3.24252	0.00169433	0.0055015	-1.4732	Up
C12orf53	-1.77841	5.50067	-3.50764	0.000725464	0.0026976	-1.47329	Down
DNAH17	-1.64791	1.98009	-3.39461	0.00104695	0.00365663	-1.47503	Down
CAPN5	1.33555	6.70234	3.50029	0.000743165	0.00274886	-1.47617	Up
DBP	-1.23772	4.14943	-3.49075	0.000766718	0.0028205	-1.48125	Down
HLADQB2	3.29852	0.417147	3.24598	0.00167615	0.00545298	-1.48199	Up
MS4A6A	3.92994	5.35501	3.30573	0.00138948	0.00464924	-1.48273	Up
HLADMB	2.43909	6.01607	3.41672	0.000975039	0.00344618	-1.48469	Up
SRGAP3	-1.50108	5.6594	-3.5038	0.000734669	0.00272401	-1.48829	Down
STMN3	-1.11703	7.71751	-3.48214	0.000788575	0.00288722	-1.49324	Down
TCHH	-1.72122	-1.48147	-3.25692	0.00161983	0.00529326	-1.49899	Down
CTSS	2.08266	5.8948	3.42502	0.00094927	0.00337349	-1.50249	Up
LEFTY2	3.53296	1.11348	3.24076	0.00170367	0.00552651	-1.5053	Up
DPYS	-1.7373	-2.55048	-3.24481	0.00168229	0.00546875	-1.50815	Down
DENND5B	-1.00443	5.20551	-3.49683	0.000751625	0.00277407	-1.51307	Down
KLHDC8A	3.06409	6.23296	3.37921	0.00109996	0.00381488	-1.52303	Up
LOC642852	-1.17216	4.81071	-3.49054	0.000767246	0.00282183	-1.5233	Down
TEKT3	1.86011	-0.664067	3.23054	0.00175877	0.00567565	-1.52701	Up
C9orf44	4.21419	-0.627128	3.22113	0.00181096	0.00580528	-1.53547	Up
PLBD1	2.58315	2.86405	3.25163	0.00164685	0.00537323	-1.5402	Up
CHI3L1	4.19801	9.7373	3.48189	0.000789223	0.00288816	-1.54282	Up
SLC24A4	-2.08174	2.11393	-3.40508	0.00101229	0.00355399	-1.54365	Down
CD3D	3.02151	-1.22447	3.21457	0.00184819	0.00591112	-1.5553	Up
H2AFX	1.07153	6.3527	3.4712	0.000817219	0.00296805	-1.55825	Up
TIMM8B	1.3296	5.36477	3.41694	0.000974356	0.00344448	-1.55909	Up
CXCR6	2.58513	-0.960313	3.21365	0.0018535	0.00592698	-1.56298	Up
FPR2	3.05062	-0.618893	3.21105	0.00186851	0.00596253	-1.56982	Up
TREM2	2.27825	6.06486	3.39827	0.00103471	0.00362064	-1.57986	Up
ETHE1	1.21777	4.33894	3.3445	0.00122884	0.00420135	-1.58948	Up
CDC20	4.35979	3.8557	3.22659	0.00178052	0.0057251	-1.59158	Up
DEPDC1	3.44957	2.19656	3.21713	0.00183357	0.00587328	-1.59525	Up
SGSM2	-1.0155	6.76793	-3.45869	0.000851173	0.0030702	-1.60734	Down
CXCR2P1	2.65632	-1.95544	3.19161	0.00198428	0.00626318	-1.61693	Up
IFI30	3.20081	6.35155	3.34654	0.00122088	0.00418092	-1.61789	Up
FAM86C	1.04859	2.54113	3.25049	0.00165271	0.00538608	-1.61977	Up
LOC80054	-1.09693	0.421133	-3.24223	0.0016959	0.00550554	-1.62159	Down
LHFPL2	1.21271	6.06772	3.43361	0.000923278	0.00329293	-1.63335	Up
FSD1	-1.44155	4.35959	-3.44945	0.000877099	0.00315023	-1.63532	Down
GJC1	2.03195	4.46593	3.29114	0.0014549	0.00483588	-1.63835	Up
ULK2	-1.18696	5.39241	-3.45558	0.000859827	0.00309876	-1.6428	Down
STYXL1	1.02708	4.72597	3.36501	0.00115106	0.00397085	-1.64293	Up
CENPE	2.83386	2.61154	3.20838	0.001884	0.00600399	-1.64335	Up
CCDC153	2.13939	-0.988921	3.18604	0.00201868	0.00635151	-1.64387	Up
IGF2BP3	4.64487	2.89568	3.19635	0.00195546	0.00619193	-1.64911	Up
NR3C2	-1.38812	3.85009	-3.4296	0.000935341	0.00333101	-1.6492	Down
TCP10L	-1.17547	0.637592	-3.24143	0.00170009	0.00551703	-1.65168	Down
SAMD14	-1.01324	3.76084	-3.41023	0.000995647	0.00350358	-1.65885	Down
DONSON	1.33531	4.06749	3.29374	0.00144304	0.00480026	-1.66994	Up
DKKL1	2.3788	-2.48412	3.17192	0.00210832	0.00659049	-1.67028	Up
CX3CL1	-1.18436	6.48358	-3.43944	0.000906027	0.00323894	-1.67046	Down
LTBP3	1.02579	7.97211	3.44417	0.000892239	0.00319575	-1.67082	Up
KLHDC7B	1.88489	-0.385252	3.17548	0.00208537	0.00653209	-1.68487	Up
C15orf48	3.05869	-0.546329	3.16853	0.00213043	0.00664852	-1.68875	Up
TXK	1.75194	-3.04737	3.16325	0.00216525	0.0067422	-1.69385	Up
GPLD1	-1.57738	0.565093	-3.23622	0.00172796	0.00559133	-1.69934	Down
RAB9B	-1.25504	0.903348	-3.23566	0.00173097	0.00559675	-1.70696	Down
SAMD8	-1.0807	2.56844	-3.32232	0.00131849	0.00445005	-1.70978	Down
FRMPD1	-1.66144	1.02458	-3.25678	0.00162052	0.00529451	-1.71308	Down
MS4A7	2.43146	4.9281	3.27039	0.00155294	0.00510837	-1.71367	Up
DIO1	1.62282	-3.04764	3.15613	0.00221305	0.00687706	-1.71381	Up
C3orf16	3.10262	-1.93253	3.15473	0.00222254	0.00690148	-1.71805	Up
CPVL	2.75998	5.38662	3.27591	0.00152628	0.00503047	-1.72264	Up
INMT	2.59904	0.904392	3.16562	0.00214957	0.00669957	-1.72512	Up
ATP5J2	1.00601	7.00756	3.42553	0.000947721	0.00336941	-1.7318	Up
RGS19	1.13749	4.47232	3.30956	0.00137276	0.00459826	-1.73378	Up
HOXA9	3.94883	-1.43115	3.14723	0.00227416	0.00704101	-1.73921	Up
C6orf150	1.69098	0.689032	3.16299	0.00216695	0.00674377	-1.74285	Up
C16orf5	-1.09296	7.01868	-3.40859	0.00100093	0.00351777	-1.74678	Down
C7orf57	4.40669	0.0336441	3.14311	0.00230303	0.00711208	-1.75503	Up
LCP1	1.58412	5.76713	3.36172	0.00116322	0.00401118	-1.75513	Up
FCER1G	2.52544	5.40118	3.2787	0.00151295	0.0049934	-1.75585	Up
LRP1B	-1.40873	4.67608	-3.41431	0.000982657	0.00346801	-1.75649	Down
ARNT2	-1.13977	8.16009	-3.38725	0.00107198	0.00372935	-1.76141	Down
GTF2IRD2	1.01155	4.91476	3.33772	0.00125559	0.0042746	-1.76604	Up
SEMA3G	-1.50438	2.73159	-3.33802	0.00125439	0.00427136	-1.76756	Down
FRY	-1.33475	5.15002	-3.41293	0.000987044	0.00347985	-1.77093	Down
SUSD2	2.47647	3.10399	3.17616	0.00208106	0.00651982	-1.77243	Up
ZIC1	2.3519	5.05127	3.26133	0.00159766	0.00523248	-1.77275	Up
BTG3	1.53359	5.45583	3.33896	0.00125068	0.00426421	-1.77386	Up
CTSC	2.13677	5.99853	3.33657	0.00126018	0.00428774	-1.77729	Up
CD4	1.44938	6.17382	3.38119	0.001093	0.00379308	-1.77744	Up
RPS6KA6	-2.95134	-1.73755	-3.17407	0.00209443	0.00655803	-1.77769	Down
ADAMTSL2	-1.12712	4.16657	-3.39009	0.00106226	0.00370149	-1.77983	Down
C1R	2.33933	7.28778	3.39004	0.00106243	0.00370149	-1.78059	Up
TFAP2E	-1.34288	0.709938	-3.19883	0.00194053	0.00615272	-1.79754	Down
TECTA	-1.19184	1.38571	-3.22329	0.00179888	0.00576982	-1.80127	Down
PPIA	1.00331	8.25869	3.39618	0.00104167	0.00364046	-1.80694	Up
MBOAT1	2.08723	1.66193	3.1455	0.00228626	0.00707325	-1.80739	Up
WNT5A	1.97961	4.78612	3.252	0.00164495	0.00536807	-1.81436	Up
SCNN1B	4.58071	-0.240611	3.1199	0.00247183	0.0075682	-1.81625	Up
LILRA6	2.56404	0.802457	3.12639	0.00242356	0.00743591	-1.83197	Up
SLAMF9	3.35301	-1.77748	3.11299	0.00252434	0.00769573	-1.83264	Up
PRDM11	-1.09482	0.359818	-3.16343	0.00216406	0.00673973	-1.83833	Down
MAK	2.39873	-0.714286	3.11482	0.00251035	0.00766523	-1.84086	Up
SLC1A5	2.11803	4.69543	3.22925	0.00176583	0.00568981	-1.84154	Up
LOC440957	1.24704	2.63211	3.16656	0.00214335	0.00668142	-1.84853	Up
HOXB6	3.24473	-2.04824	3.10676	0.00257251	0.00781821	-1.84936	Up
C22orf9	-1.02023	6.92898	-3.37556	0.00111288	0.00385414	-1.85222	Down
S100A10	2.76692	7.0069	3.33637	0.001261	0.00428953	-1.85231	Up
THBS3	1.49356	4.54088	3.25091	0.00165056	0.0053822	-1.85358	Up
FHOD3	-1.14749	4.50561	-3.37511	0.00111449	0.00385679	-1.85547	Down
ACSM3	1.58591	-2.85384	3.10455	0.00258978	0.00786077	-1.85603	Up
KIAA0040	3.099	5.08165	3.19597	0.00195774	0.00619798	-1.85667	Up
NEU3	-1.03586	1.7954	-3.21525	0.00184428	0.00590177	-1.86699	Down
PDCD1	1.91174	-1.49759	3.10339	0.00259897	0.00788439	-1.86771	Up
MYO1C	1.08558	5.46771	3.33254	0.00127642	0.00433744	-1.86945	Up
LOC284276	3.11062	-1.92032	3.09923	0.00263188	0.00795845	-1.86995	Up
IDO1	3.47999	-1.82725	3.09652	0.00265358	0.008014	-1.87743	Up
VSIG4	2.76241	6.37748	3.28817	0.00146859	0.00487465	-1.87894	Up
FAM151B	1.02288	0.293967	3.11072	0.0025418	0.00773742	-1.89005	Up
SNRPB	1.03962	6.6822	3.36695	0.00114396	0.00394915	-1.89556	Up
CATSPER1	2.45104	-2.53478	3.08936	0.00271166	0.00815871	-1.89616	Up
PLK4	1.9211	2.54049	3.12949	0.00240073	0.00737596	-1.89665	Up
S100Z	1.7276	-2.11769	3.09074	0.00270038	0.00813203	-1.89765	Up
FLJ44606	1.79981	0.665013	3.10436	0.00259132	0.00786404	-1.90191	Up
LOC729020	1.02474	0.726923	3.1099	0.00254809	0.00775377	-1.90292	Up
HAGHL	-1.11355	3.00723	-3.2873	0.00147259	0.004886	-1.90634	Down
STEAP3	3.71667	6.00946	3.19448	0.00196677	0.00622305	-1.91218	Up
CD2	2.78333	0.254122	3.09169	0.00269264	0.00811017	-1.91339	Up
C7orf28B	1.27633	5.2521	3.29123	0.0014545	0.00483553	-1.92081	Up
NSUN6	-1.024	2.93794	-3.26912	0.00155912	0.0051237	-1.93119	Down
ERBB4	-2.07376	4.07901	-3.35303	0.00119589	0.00410533	-1.93165	Down
TNRC6C	-1.18302	5.09979	-3.35853	0.00117513	0.00404315	-1.93246	Down
TRPM8	3.58018	1.21524	3.08578	0.00274117	0.00823572	-1.93579	Up
B3GNT8	1.50281	-0.70824	3.08388	0.0027569	0.00827707	-1.93642	Up
NTSR2	-2.27019	3.03115	-3.32728	0.00129792	0.00439651	-1.9368	Down
GEN1	1.08923	3.24158	3.16706	0.00214007	0.00667543	-1.93765	Up
GPR171	1.93652	-2.27978	3.07481	0.00283334	0.00847038	-1.93835	Up
PPCDC	1.12279	2.83928	3.14582	0.00228403	0.00706896	-1.94017	Up
LPXN	1.14511	4.12913	3.2102	0.0018734	0.00597475	-1.95265	Up
SH2D4A	2.73431	2.22094	3.09317	0.00268063	0.00808346	-1.95279	Up
LCK	2.50274	-0.484137	3.07164	0.00286051	0.0085319	-1.96002	Up
KPNA2	1.02756	6.70668	3.34457	0.00122854	0.00420118	-1.96376	Up
HIST1H2AE	2.00157	-0.0401815	3.07382	0.00284179	0.00848809	-1.9678	Up
TPM4	1.31226	8.11072	3.34388	0.00123124	0.00420784	-1.9744	Up
SNRPD2	1.11265	7.08652	3.34399	0.00123081	0.00420723	-1.9758	Up
CDKN2C	2.94642	5.90339	3.20859	0.0018828	0.00600132	-1.97742	Up
CD300C	1.54232	1.45534	3.08371	0.00275833	0.0082799	-1.98432	Up
GINS1	2.24772	4.04569	3.13833	0.00233688	0.00720737	-1.98591	Up
TRIM22	2.00018	5.96875	3.27169	0.00154661	0.00508954	-1.98647	Up
C19orf69	1.85058	-2.98298	3.05569	0.00300099	0.0088802	-1.98687	Up
NCF1B	1.63539	0.601797	3.07074	0.00286825	0.00855199	-1.9948	Up
GZMK	2.7215	-1.20048	3.05289	0.00302629	0.00893623	-2.00066	Up
TUBB	1.17267	9.77084	3.31032	0.0013695	0.00459097	-2.00799	Up
ZFP92	-1.65832	-2.36113	-3.06324	0.00293367	0.00871761	-2.0128	Down
TNFAIP8L2	1.73577	2.88404	3.09833	0.00263904	0.00797724	-2.02148	Up
BMP8A	-1.1627	2.68339	-3.22764	0.0017747	0.00571403	-2.02426	Down
C3orf59	-1.09044	2.98186	-3.23939	0.00171094	0.00554584	-2.03663	Down
GNRHR	-1.53576	-2.1386	-3.05524	0.00300506	0.00888724	-2.03672	Down
ZNF217	1.86318	4.52128	3.163	0.00216691	0.00674377	-2.03973	Up
TSPYL6	-1.23956	-4.09422	-3.03837	0.00316071	0.00926336	-2.04511	Down
FMN1	-1.68878	-1.94603	-3.05478	0.0030092	0.00889667	-2.04517	Down
NAP1L6	-1.90982	-2.57663	-3.05085	0.00304488	0.00898483	-2.04645	Down
FLJ42627	-1.17187	1.158	-3.12331	0.00244634	0.0074983	-2.04705	Down
APOBEC3F	1.89836	1.85142	3.06023	0.00296034	0.00877378	-2.05205	Up
TNFAIP8	1.97015	2.16198	3.0628	0.0029376	0.00872478	-2.05592	Up
GBP2	2.71237	5.43152	3.16431	0.00215824	0.0067241	-2.05774	Up
DGKH	-1.57905	-0.865914	-3.06343	0.00293203	0.0087144	-2.05795	Down
TPX2	3.44096	5.1097	3.11079	0.00254122	0.00773706	-2.0586	Up
VAMP8	2.49746	4.67509	3.13002	0.00239688	0.00736629	-2.06331	Up
FBP1	2.39251	2.83146	3.06561	0.00291287	0.00866815	-2.06461	Up
FERMT2	1.03717	7.02669	3.31252	0.00136	0.00456619	-2.06942	Up
RAB32	2.31644	4.20175	3.11125	0.0025377	0.00772913	-2.07278	Up
GALM	1.6089	3.70048	3.1174	0.00249071	0.00761355	-2.07433	Up
KCNE3	1.9989	2.99183	3.07473	0.00283405	0.00847099	-2.07575	Up
BTK	1.83944	3.39171	3.09313	0.0026809	0.00808346	-2.0775	Up
MYO1G	2.70667	1.84931	3.03974	0.00314783	0.00923685	-2.08841	Up
HSH2D	1.66012	-1.33783	3.02252	0.00331384	0.00963506	-2.09016	Up
PPP1R1C	2.58224	1.88955	3.03974	0.00314781	0.00923685	-2.09176	Up
NEK2	3.46192	2.28796	3.03494	0.00319325	0.00934897	-2.09814	Up
VAMP5	1.95212	5.54799	3.2068	0.00189322	0.00602655	-2.09886	Up
SAA1	5.33156	0.306644	3.01328	0.00340624	0.00985272	-2.10448	Up
MPP3	-1.37337	1.15856	-3.11159	0.0025351	0.00772262	-2.10568	Down
MICAL3	-1.19911	6.22831	-3.29644	0.00143083	0.00476621	-2.10585	Down
ATL3	1.47462	3.75547	3.11563	0.00250419	0.00765057	-2.10591	Up
CD101	1.50185	1.98036	3.04756	0.00307503	0.00905744	-2.10844	Up
CLCF1	3.08485	2.09964	3.03169	0.00322447	0.00942237	-2.10914	Up
HSPG2	2.23514	6.29776	3.23581	0.00173014	0.00559515	-2.11065	Up
AMY1A	-1.40219	-3.9883	-3.01208	0.00341839	0.00987939	-2.11857	Down
MOCOS	2.6665	-0.71327	3.01031	0.00343644	0.00992474	-2.1198	Up
KCNJ11	-1.66349	2.48115	-3.2073	0.00189033	0.0060185	-2.12547	Down
GLB1L	1.30579	3.17716	3.08646	0.00273549	0.00822014	-2.12657	Up
FCGR3B	2.32647	0.502816	3.01404	0.00339855	0.00983554	-2.13379	Up
TIAM1	-1.05419	5.43481	-3.29163	0.00145264	0.0048303	-2.13404	Down
PLEKHA4	3.09851	5.68601	3.12998	0.00239715	0.00736629	-2.13598	Up
SLC16A14	-1.06782	3.64234	-3.24448	0.00168402	0.00547201	-2.13862	Down
ELK3	1.93618	3.89566	3.089	0.00271464	0.00816329	-2.13992	Up
GPR153	-1.59674	3.35018	-3.25017	0.00165439	0.00538946	-2.14031	Down
CD160	-1.082	-0.456033	-3.02979	0.0032428	0.00946445	-2.14647	Down
NAMPT	1.91276	7.55059	3.28211	0.00149685	0.00494994	-2.1471	Up
RAB27A	1.92738	2.97244	3.046	0.00308943	0.00909239	-2.15789	Up
CDC42EP5	1.7971	-0.205828	3.00257	0.00351623	0.0101153	-2.15906	Up
OR13J1	-1.33673	-3.78603	-2.99726	0.00357203	0.0102461	-2.15989	Down
LCTL	2.81621	1.28178	3.00369	0.00350461	0.0100905	-2.16974	Up
TBC1D10C	1.51993	0.395173	3.0046	0.00349509	0.0100683	-2.17	Up
DGKI	-1.39463	1.66164	-3.11815	0.00248503	0.00760033	-2.17246	Down
HOTAIR	4.18755	-1.26005	2.98606	0.00369237	0.0105436	-2.17374	Up
MALT1	1.17207	4.16007	3.13234	0.00237996	0.00732133	-2.1746	Up
STK38L	1.01478	5.76524	3.24447	0.00168405	0.00547201	-2.18016	Up
XBP1	1.15796	6.03915	3.24963	0.00165714	0.00539715	-2.182	Up
C6orf174	-1.36106	5.75231	-3.26881	0.00156064	0.00512668	-2.19485	Down
LRRC16B	-1.65125	2.6385	-3.19327	0.00197415	0.00623821	-2.19597	Down
C2orf66	2.18625	-1.42716	2.97875	0.00377289	0.0107255	-2.19995	Up
LOC401052	1.01599	1.15197	3.00547	0.0034861	0.0100458	-2.20063	Up
HTRA4	2.17258	-2.9599	2.97465	0.00381884	0.0108397	-2.20212	Up
LYN	1.39354	5.30969	3.18925	0.00199879	0.00629836	-2.2065	Up
LOC153328	-2.12084	1.04332	-3.1065	0.00257455	0.00782299	-2.20861	Down
TEK	-1.23896	3.22329	-3.20299	0.00191567	0.00608767	-2.21123	Down
ELP2P	-1.05709	-0.107509	-3.00989	0.00344063	0.00993514	-2.21944	Down
POLA2	1.02926	4.18995	3.12581	0.00242779	0.00744415	-2.22309	Up
IQGAP3	3.21355	3.09664	2.99835	0.00356047	0.0102199	-2.22538	Up
PLA2G4C	-1.04153	4.45157	-3.24543	0.00167903	0.00545918	-2.22734	Down
AEN	1.51874	5.0621	3.15527	0.0022189	0.00689142	-2.228	Up
DAGLA	-1.07643	5.3539	-3.25851	0.0016118	0.00526906	-2.23026	Down
KIAA1462	-1.3862	4.82736	-3.25133	0.00164841	0.00537727	-2.24437	Down
C14orf142	1.05702	3.61598	3.07838	0.00280306	0.00840047	-2.24578	Up
PLEKHG3	-1.50727	4.75666	-3.25065	0.00165191	0.00538454	-2.24639	Down
MCF2L	-1.37932	5.65957	-3.251	0.00165009	0.00538171	-2.24817	Down
EFCAB4B	1.33403	-0.580171	2.96887	0.00388439	0.0109998	-2.24864	Up
RANBP17	-2.31197	-1.4679	-2.99375	0.00360938	0.0103427	-2.24912	Down
TIPARP	1.25165	6.29098	3.23042	0.00175941	0.00567565	-2.25475	Up
RNASE2	2.81907	1.68506	2.97508	0.00381395	0.0108327	-2.25478	Up
LY96	2.24744	2.53116	2.99016	0.00364793	0.0104274	-2.25787	Up
FTL	1.1888	11.0566	3.20513	0.00190306	0.00605102	-2.25831	Up
LOC285419	1.59952	-3.04777	2.95329	0.00406642	0.0114403	-2.25875	Up
C1orf54	1.94413	3.85162	3.03842	0.00316028	0.00926336	-2.27046	Up
FHL3	1.35904	4.99525	3.14517	0.00228854	0.00707772	-2.27303	Up
KIF1B	-1.11276	8.22675	-3.21209	0.00186247	0.00595116	-2.27448	Down
SYNE1	-1.49322	6.28361	-3.23043	0.00175937	0.00567565	-2.28714	Down
TMPO	1.23018	5.97639	3.20753	0.00188895	0.00601636	-2.28813	Up
C1orf86	1.05075	5.05026	3.16113	0.00217936	0.00677813	-2.29639	Up
PCDHA9	-2.61796	-1.39189	-2.98459	0.0037085	0.0105764	-2.29743	Down
EHD4	1.38588	4.89036	3.12636	0.00242377	0.00743591	-2.29912	Up
MN1	-1.64945	3.35378	-3.19671	0.00195325	0.00618724	-2.29985	Down
CD300A	1.94883	4.17749	3.04132	0.00313298	0.00920162	-2.30894	Up
CENPF	3.23026	5.01229	3.02382	0.00330105	0.00960616	-2.3093	Up
IGFBP5	1.7429	9.61962	3.21616	0.00183911	0.00588746	-2.31	Up
SMCR5	-1.58462	-3.0611	-2.94446	0.00417296	0.0117017	-2.31435	Down
FLJ45445	-1.20267	0.159293	-2.98537	0.00369991	0.0105572	-2.31585	Down
TNFSF14	2.07167	-2.17051	2.92737	0.00438664	0.0122451	-2.32898	Up
ELF4	1.69254	3.12819	2.99322	0.00361501	0.0103553	-2.33512	Up
UNC93B1	1.40704	4.82224	3.10628	0.00257622	0.00782524	-2.33682	Up
CENPW	1.78347	1.5619	2.95056	0.00409903	0.0115186	-2.33767	Up
SLC25A41	-1.88535	-1.09864	-2.95792	0.00401146	0.0113064	-2.34302	Down
CCNJL	1.67636	2.17971	2.96049	0.00398128	0.0112308	-2.34388	Up
SPP1	2.37996	10.6828	3.19674	0.0019531	0.00618724	-2.34391	Up
GMFG	1.75493	4.00779	3.02801	0.00326004	0.00950651	-2.34541	Up
NLRP12	1.82042	-1.89018	2.92166	0.00446026	0.0124156	-2.34766	Up
BACE2	2.11827	4.23549	3.02171	0.00332177	0.00965146	-2.34829	Up
MMRN1	1.99433	2.349	2.95635	0.00402998	0.011351	-2.34915	Up
PGA3	-2.1099	-2.3096	-2.93791	0.00425377	0.0118959	-2.35627	Down
SP100	1.93526	5.14985	3.0876	0.00272615	0.00819498	-2.35639	Up
SQRDL	1.91772	4.34938	3.03393	0.00320294	0.00937407	-2.36037	Up
TGFBI	4.00451	6.65277	3.05266	0.00302838	0.00893927	-2.37034	Up
BTNL9	-1.59731	1.86542	-3.07215	0.00285615	0.00852493	-2.37105	Down
ADAP2	1.50258	4.29098	3.04919	0.00306002	0.00902161	-2.3738	Up
TRIAP1	1.02965	4.8087	3.11746	0.00249028	0.00761355	-2.37527	Up
NAT2	1.99091	-1.58264	2.91135	0.00459616	0.012735	-2.37603	Up
CHRM5	-1.77306	-2.01129	-2.9294	0.00436082	0.012175	-2.37841	Down
HYMAI	-1.08951	-4.17463	-2.90659	0.00466011	0.0128762	-2.3893	Down
FAM19A5	-1.46872	5.37028	-3.2017	0.00192338	0.00610869	-2.39275	Down
DOCK7	1.04369	6.43115	3.191	0.001988	0.00627138	-2.39601	Up
PCDHGA11	-1.8735	0.921568	-3.01687	0.00336999	0.009768	-2.39731	Down
VCL	1.09277	6.1818	3.18206	0.00204355	0.00641542	-2.39766	Up
C13orf26	2.79218	0.0647896	2.90777	0.0046442	0.0128449	-2.39815	Up
CYBA	1.50778	5.78739	3.1449	0.00229046	0.00708106	-2.40054	Up
SKP2	1.26709	3.16936	2.98422	0.00371246	0.0105858	-2.40795	Up
ASPN	2.80891	1.03166	2.90943	0.00462186	0.0127915	-2.41199	Up
CETN2	1.05555	6.46519	3.18466	0.00202725	0.00637372	-2.41581	Up
C9orf167	1.41903	3.11146	2.96987	0.00387299	0.010973	-2.42181	Up
PQLC3	1.57358	3.53597	2.98294	0.00372659	0.0106136	-2.42292	Up
LAIR1	2.14912	5.04036	3.04141	0.00313217	0.00920162	-2.42384	Up
APBA2	-1.02758	6.9437	-3.17949	0.00205979	0.00645917	-2.42514	Down
SUMF2	1.36096	7.51485	3.19057	0.00199066	0.00627743	-2.42666	Up
KCTD14	1.98756	1.89141	2.91843	0.00450248	0.0125187	-2.42758	Up
C1orf85	1.28654	5.15986	3.10632	0.00257593	0.00782524	-2.42972	Up
MYOF	1.95862	5.36067	3.07536	0.00282863	0.00846299	-2.42976	Up
FCN3	2.48449	-1.71781	2.88737	0.00492682	0.0134766	-2.43311	Up
CDKL1	-1.07229	0.579322	-2.95026	0.00410267	0.0115269	-2.43728	Down
TNK1	-1.47663	-1.09917	-2.91479	0.00455039	0.0126311	-2.43761	Down
RNASE6	2.08292	4.08543	2.98164	0.00374085	0.0106476	-2.43877	Up
ERMN	-2.76868	5.25004	-3.17357	0.00209767	0.00656574	-2.44067	Down
GPR162	-1.28108	5.9471	-3.18295	0.00203796	0.00639905	-2.4408	Down
SKAP1	2.094	-2.3459	2.88351	0.00498213	0.0135922	-2.44102	Up
MMEL1	2.51153	-0.297348	2.8892	0.00490083	0.0134204	-2.44399	Up
CD28	1.97328	-1.07676	2.88715	0.00492992	0.0134803	-2.44462	Up
SMAGP	1.95153	1.11952	2.90174	0.00472616	0.0130118	-2.449	Up
ASPA	-1.71401	1.85329	-3.04763	0.0030744	0.00905744	-2.45642	Down
MGST2	1.35574	4.19022	3.0204	0.00333481	0.00968266	-2.45723	Up
VWC2L	-2.17321	-2.94127	-2.89372	0.00483715	0.0132718	-2.45854	Down
CD93	2.70468	5.63736	3.03006	0.00324014	0.00945996	-2.47033	Up
SMC5	1.04273	5.2072	3.10475	0.00258827	0.00785759	-2.48755	Up
NAPSB	3.51971	4.04543	2.91069	0.00460492	0.0127572	-2.49173	Up
ATP6V1C2	1.4411	1.59853	2.89578	0.00480845	0.0132038	-2.49318	Up
STAB1	1.81398	6.49343	3.1341	0.00236723	0.00728632	-2.49393	Up
EPHA1	1.66584	-2.54024	2.86279	0.00528845	0.014312	-2.49487	Up
APOBEC3A	1.73093	-2.37188	2.86025	0.0053273	0.0143917	-2.50215	Up
FERMT3	1.54457	4.58733	3.01982	0.00334054	0.00969561	-2.50252	Up
ZNF98	-2.15592	-3.09541	-2.87527	0.00510198	0.0138742	-2.50272	Down
CLEC2B	2.11855	2.35576	2.89442	0.00482738	0.0132493	-2.50605	Up
SLC6A1	-1.91861	6.68956	-3.14264	0.00230634	0.00712102	-2.50697	Down
AFF3	-1.61591	4.03901	-3.14819	0.00226751	0.00702429	-2.50825	Down
NEK8	1.09641	1.51656	2.89346	0.0048409	0.01328	-2.50988	Up
PAH	-2.19049	-0.596514	-2.91585	0.00453639	0.0125986	-2.51284	Down
HAUS5	1.12694	4.28792	3.02115	0.00332736	0.00966437	-2.51542	Up
GPR1	3.26745	-0.136446	2.85864	0.00535191	0.014448	-2.51584	Up
MID1	1.07488	4.9189	3.07189	0.00285836	0.0085273	-2.51741	Up
DHRS3	1.3019	5.9691	3.1226	0.00245162	0.0075104	-2.52043	Up
C21orf88	1.87461	1.26098	2.87498	0.00510626	0.0138836	-2.52334	Up
RPRM	-1.97249	2.33951	-3.07481	0.00283335	0.00847038	-2.52393	Down
SAA2	4.35469	-0.803495	2.85083	0.00547318	0.0147292	-2.52449	Up
SHC3	-1.36412	2.76863	-3.06839	0.00288863	0.00860818	-2.52508	Down
IGFBP4	1.86323	6.34116	3.11328	0.00252213	0.00769282	-2.52545	Up
LILRA5	2.61766	-0.957371	2.84938	0.00549592	0.0147786	-2.53598	Up
MMP7	4.43554	0.179641	2.84775	0.00552171	0.014829	-2.53748	Up
MSR1	3.31889	5.44814	2.95644	0.00402903	0.011351	-2.53886	Up
CEACAM21	1.4512	0.38605	2.86228	0.00529631	0.0143287	-2.54274	Up
ITGA4	3.23544	3.09575	2.87542	0.00509978	0.0138706	-2.54685	Up
KRT19	-2.30514	-2.40803	-2.86492	0.00525625	0.0142363	-2.54737	Down
FCGR2A	2.25706	5.76556	3.04224	0.00312433	0.00918388	-2.54743	Up
CKAP2	1.31422	5.31863	3.07188	0.00285846	0.0085273	-2.55232	Up
LHPP	-1.34052	5.1661	-3.14523	0.0022881	0.00707766	-2.55495	Down
CD1C	1.99755	-2.85594	2.83532	0.00572141	0.0152777	-2.56185	Up
PTGDS	-2.96606	7.39205	-3.09767	0.00264431	0.00799175	-2.5621	Down
FAM176B	2.08435	3.07345	2.89172	0.00486524	0.0133337	-2.56352	Up
MYO18A	-1.16567	6.41686	-3.13526	0.00235889	0.00726198	-2.56561	Down
LEPRE1	1.59638	4.76662	3.00223	0.00351975	0.010122	-2.57571	Up
PCDHB4	-1.50498	2.56332	-3.04171	0.00312931	0.00919532	-2.58048	Down
CTSZ	1.38635	6.89074	3.12586	0.00242741	0.00744415	-2.58937	Up
PPARGC1B	-1.29638	-0.485231	-2.86101	0.00531559	0.0143716	-2.59979	Down
LEPROT	1.03773	4.83961	3.03817	0.00316259	0.00926725	-2.60094	Up
RBMS1	1.42648	4.89586	3.01428	0.00339607	0.00983007	-2.6031	Up
PDZK1IP1	2.54378	-0.307963	2.82657	0.00586605	0.0155775	-2.60313	Up
CDCP1	2.59412	2.83024	2.85813	0.00535978	0.0144633	-2.6037	Up
C1orf182	1.49555	-3.0121	2.81854	0.00600169	0.0158751	-2.60507	Up
ZAP70	1.52912	0.220797	2.83572	0.00571497	0.0152677	-2.60554	Up
ZNF727	-2.30894	-2.50921	-2.84062	0.00563549	0.0150865	-2.60691	Down
ZC3H12D	1.10266	-0.708953	2.83068	0.00579774	0.0154521	-2.60705	Up
ETV4	3.67963	3.39513	2.85063	0.00547635	0.0147353	-2.60718	Up
SH2D1A	1.87648	-1.77587	2.82002	0.00597654	0.015831	-2.60825	Up
NOTCH3	1.33302	6.72507	3.11491	0.00250964	0.00766445	-2.61343	Up
FAM183A	3.71461	-1.66541	2.8136	0.0060866	0.0160569	-2.61763	Up
CSPG4	1.47158	7.02346	3.11475	0.0025109	0.00766551	-2.62349	Up
TMC7	-1.04194	3.31827	-3.05159	0.00303806	0.00896627	-2.62387	Down
CD302	1.27055	5.55242	3.06259	0.00293945	0.0087272	-2.62849	Up
FAM65C	2.26781	2.32585	2.84121	0.00562594	0.0150681	-2.63599	Up
CYSLTR1	1.41998	-0.0572203	2.82126	0.00595543	0.0157775	-2.63824	Up
GHRLOS	1.08811	-0.848628	2.81556	0.00605275	0.0159851	-2.64293	Up
HLADQA2	4.09067	2.0909	2.81919	0.0059905	0.0158605	-2.64517	Up
HLAH	1.41273	5.80066	3.0635	0.00293145	0.0087142	-2.64517	Up
RREB1	1.3002	3.79352	2.92707	0.00439052	0.0122539	-2.64928	Up
LOC100129034	1.20093	6.97692	3.10816	0.00256162	0.00778934	-2.65158	Up
SRGN	1.61381	6.44218	3.08322	0.00276236	0.00828905	-2.65304	Up
GBGT1	1.35586	2.89671	2.8745	0.00511334	0.0138984	-2.65466	Up
HES2	2.36096	-2.34646	2.79848	0.00635311	0.0166479	-2.65548	Up
TRAF3IP3	1.40848	1.4293	2.8298	0.00581224	0.0154771	-2.65654	Up
PTTG1	3.29967	4.2464	2.85905	0.00534565	0.0144344	-2.65676	Up
SNTB1	1.34299	4.89069	2.99845	0.00355948	0.0102196	-2.66126	Up
CTLA4	1.70981	-1.72493	2.79942	0.00633621	0.0166062	-2.66204	Up
APOBEC3G	2.04919	3.22319	2.85953	0.00533828	0.0144168	-2.66372	Up
GPR160	1.35195	1.54443	2.82978	0.00581266	0.0154771	-2.66384	Up
TK1	2.7893	3.44951	2.84515	0.00556296	0.0149279	-2.66487	Up
MCC	1.19572	5.73949	3.06127	0.00295114	0.00875421	-2.67354	Up
CRLF1	-2.27988	2.05131	-3.01826	0.00335608	0.00972933	-2.67365	Down
FIGF	-1.35892	-2.15604	-2.80932	0.00616097	0.0162099	-2.67515	Down
LDLRAD2	2.08333	0.8872	2.80902	0.0061662	0.0162212	-2.67806	Up
ITGA7	1.37852	7.26909	3.09964	0.00262862	0.00795	-2.67908	Up
C2orf62	2.40048	-1.92022	2.78861	0.00653286	0.0170473	-2.68226	Up
TFPI	3.88761	4.22707	2.83224	0.00577191	0.015393	-2.68461	Up
MTHFS	1.23198	3.5257	2.90035	0.0047452	0.0130514	-2.68477	Up
GTSF1	2.10408	-2.26621	2.78716	0.00655971	0.0170985	-2.68518	Up
POU3F4	2.67663	2.56574	2.81918	0.00599081	0.0158605	-2.6877	Up
MYO15B	-1.55173	3.72661	-3.07228	0.00285499	0.00852298	-2.68933	Down
SLITRK6	-2.10481	-3.59052	-2.7969	0.00638165	0.0166993	-2.69142	Down
FCRL6	1.36075	-2.24719	2.78569	0.00658703	0.0171515	-2.69393	Up
CHML	-1.02912	3.66255	-3.0472	0.00307833	0.00906132	-2.69572	Down
S100A12	2.36533	-2.50761	2.77981	0.00669711	0.0173747	-2.70145	Up
FKBP5	1.78197	6.72287	3.06954	0.00287865	0.00858145	-2.70417	Up
TFEC	1.73663	2.74878	2.83591	0.00571179	0.0152641	-2.70674	Up
ZBP1	2.30073	-0.944444	2.78027	0.00668838	0.0173639	-2.71326	Up
LRRC15	3.2498	-1.22584	2.7754	0.00678092	0.017549	-2.71544	Up
SLAMF8	2.72213	3.14618	2.81872	0.00599858	0.0158694	-2.71591	Up
2021-09-03	-1.85552	7.24418	-3.06064	0.00295676	0.00876486	-2.71608	Down
FAM13AOS	-1.07068	0.596614	-2.84346	0.00558981	0.014988	-2.71771	Down
LOC100131496	1.34993	-2.89842	2.77302	0.00682645	0.0176468	-2.72016	Up
IL28RA	1.77831	2.06389	2.8097	0.00615438	0.0162002	-2.72286	Up
SLAMF1	1.94085	-2.40535	2.77072	0.00687074	0.0177341	-2.72603	Up
ZAK	1.30379	5.42537	3.01678	0.00337093	0.00976902	-2.72667	Up
ZFP57	-2.2508	-1.31344	-2.81219	0.00611092	0.016116	-2.72734	Down
NCAM2	-1.71182	5.15538	-3.08296	0.00276458	0.00829276	-2.72753	Down
CXCL11	3.04169	0.400789	2.77851	0.00672173	0.0174248	-2.72882	Up
SULT2B1	1.65923	-1.10704	2.77591	0.00677121	0.0175309	-2.72957	Up
CLASP2	-1.19045	7.28866	-3.06209	0.00294388	0.00873728	-2.73546	Down
MTFR1	1.06526	3.8769	2.91249	0.00458095	0.0126992	-2.73785	Up
CLEC18B	2.9316	3.03894	2.80312	0.00627021	0.0164537	-2.74007	Up
LRIT2	-1.96046	-2.44749	-2.78403	0.00661799	0.0172188	-2.7439	Down
HK3	2.49808	1.70576	2.78742	0.00655494	0.0170917	-2.74479	Up
SP140	1.39939	0.982339	2.78854	0.00653422	0.0170483	-2.74552	Up
SGCZ	-1.92948	-3.3923	-2.77538	0.00678118	0.017549	-2.74597	Down
CD79B	1.62681	-0.879939	2.77079	0.00686944	0.0177334	-2.74636	Up
COMMD10	1.14914	4.59821	2.95638	0.00402966	0.011351	-2.75001	Up
LCOR	-1.30879	0.374156	-2.8304	0.00580232	0.0154581	-2.75021	Down
FAM129A	2.75053	4.99217	2.87923	0.00504396	0.0137303	-2.75372	Up
KIAA1161	-1.32375	4.39569	-3.064	0.00292699	0.00870554	-2.75452	Down
RYR1	-1.66453	3.98259	-3.05928	0.00296886	0.00879568	-2.75588	Down
DNAJC22	1.81868	1.49152	2.78639	0.00657399	0.0171229	-2.75632	Up
HS3ST3A1	2.83276	0.0858724	2.76632	0.00695625	0.0179191	-2.7566	Up
SLFNL1	1.22414	-1.68104	2.76007	0.00707934	0.0182046	-2.76603	Up
ATP6V0D2	2.33794	-2.45867	2.7532	0.00721694	0.0184973	-2.76766	Up
ANGPT2	3.80836	4.76124	2.81703	0.00602753	0.0159333	-2.76852	Up
CELSR1	3.72049	2.71815	2.77882	0.00671587	0.0174156	-2.76881	Up
SLCO2A1	1.71575	3.46139	2.84114	0.00562705	0.0150681	-2.76974	Up
UEVLD	1.03142	3.73724	2.89259	0.00485306	0.0133047	-2.77116	Up
KLK6	-2.5061	3.17922	-3.04536	0.00309538	0.00910536	-2.77244	Down
TEC	1.43582	-1.57689	2.75624	0.00715577	0.0183595	-2.77438	Up
TRIM38	1.42266	3.02718	2.82997	0.00580939	0.0154734	-2.77748	Up
RXRG	-2.0073	1.01237	-2.88731	0.00492777	0.0134766	-2.77858	Down
SCN1A	-1.50118	3.96471	-3.04561	0.00309298	0.00910124	-2.7822	Down
NR1D2	-1.01614	5.52817	-3.06471	0.00292074	0.00869003	-2.78282	Down
MUC5B	-1.32537	-3.18019	-2.75777	0.00712511	0.0182953	-2.78375	Down
IGSF6	1.79746	2.75369	2.80325	0.00626788	0.0164501	-2.7856	Up
C5orf27	-1.25528	-0.748733	-2.78033	0.00668741	0.0173639	-2.7881	Down
LITAF	1.08948	6.96972	3.06002	0.00296221	0.00877776	-2.78923	Up
NFAM1	1.5189	3.80828	2.86134	0.00531052	0.0143602	-2.79095	Up
TYMS	2.86043	5.48232	2.88637	0.00494109	0.0135055	-2.79813	Up
C20orf203	-1.82882	-1.69391	-2.76917	0.00690066	0.0178004	-2.79832	Down
CCR2	2.47103	-0.515221	2.74735	0.0073359	0.0187367	-2.79882	Up
LGALS9	1.48387	5.81112	3.00288	0.003513	0.0101078	-2.803	Up
TCEAL2	-1.72309	5.30451	-3.05452	0.00301156	0.00890208	-2.80491	Down
TRIP13	2.01709	3.0038	2.79735	0.0063735	0.0166832	-2.8052	Up
NEK6	1.39081	6.4323	3.03466	0.00319599	0.00935536	-2.80862	Up
VWF	1.34406	7.44804	3.05427	0.00301382	0.00890408	-2.81009	Up
ELTD1	1.89907	4.27724	2.86077	0.00531926	0.0143792	-2.81207	Up
GDF15	3.26329	2.41561	2.76123	0.00705638	0.0181548	-2.81341	Up
ARSD	1.51574	5.21505	2.95493	0.00404688	0.0113929	-2.81345	Up
CTBS	1.30471	4.22226	2.89283	0.00484971	0.0132998	-2.81398	Up
EFEMP2	1.75677	6.30363	3.01206	0.00341861	0.00987939	-2.81446	Up
TCTN2	1.30863	4.49904	2.91243	0.00458172	0.0126992	-2.81671	Up
SNHG9	1.23768	2.00784	2.78239	0.00664864	0.0172826	-2.81723	Up
TAPBPL	1.26448	4.29567	2.89818	0.00477511	0.0131251	-2.82019	Up
RAC2	1.95901	3.59381	2.81714	0.00602564	0.015931	-2.82128	Up
IGSF21	-1.54399	4.62562	-3.04535	0.00309546	0.00910536	-2.82538	Down
ZNF880	1.46577	3.38091	2.82628	0.00587096	0.0155856	-2.82636	Up
IL2RA	3.73504	-0.99665	2.72861	0.00772976	0.0195647	-2.83023	Up
CD300LB	1.78131	-1.155	2.73262	0.00764392	0.0193765	-2.83439	Up
FAM167B	1.29158	-0.375256	2.74099	0.0074676	0.0190108	-2.83459	Up
APOB48R	1.53897	3.26529	2.81365	0.00608571	0.0160569	-2.83539	Up
SSPO	-1.81886	1.07615	-2.85766	0.00536695	0.0144763	-2.83793	Down
SLC15A3	1.52213	4.89151	2.91813	0.00450642	0.0125276	-2.84186	Up
STXBP2	1.2616	3.99076	2.86783	0.00521241	0.014138	-2.84432	Up
IGFBP3	3.08436	6.94548	2.96297	0.00395242	0.0111624	-2.84515	Up
CYP7B1	-1.75531	0.364003	-2.80946	0.00615857	0.0162062	-2.84826	Down
MAPK8IP1	-1.07059	7.81147	-3.01451	0.0033938	0.00982517	-2.84883	Down
C1QTNF1	2.62297	5.80817	2.90691	0.00465577	0.0128688	-2.84919	Up
CCL3L3	-2.41407	-1.71397	-2.75622	0.00715621	0.0183595	-2.85298	Down
ZNF238	-1.06081	6.06719	-3.03639	0.00317951	0.00931197	-2.85482	Down
ANXA2P2	3.42318	6.29492	2.88464	0.00496581	0.0135542	-2.85617	Up
SIRPG	1.90723	-2.54673	2.71735	0.0079755	0.0200531	-2.85677	Up
SLC1A1	-1.52596	4.12308	-3.02236	0.00331543	0.00963636	-2.86049	Down
PGR	-1.89658	-1.25829	-2.7502	0.00727768	0.0186134	-2.8671	Down
POTEF	1.53547	-0.621603	2.72293	0.00785265	0.0197925	-2.87034	Up
TMEM63A	-1.1326	5.05221	-3.03029	0.00323795	0.00945521	-2.87201	Down
APLN	1.58521	6.81517	3.01668	0.00337196	0.00977034	-2.87531	Up
RRAS	1.44419	4.51374	2.8812	0.00501536	0.0136673	-2.87548	Up
RGR	-1.99185	0.632745	-2.82498	0.00589266	0.0156358	-2.87613	Down
PDZK1	1.30822	0.0701657	2.72724	0.00775924	0.0196287	-2.87737	Up
ARAP3	1.81763	5.21938	2.90895	0.00462826	0.012805	-2.87814	Up
RDH5	2.16959	2.70823	2.75266	0.00722777	0.0185166	-2.88427	Up
COL17A1	-1.72156	-1.89379	-2.73079	0.00768281	0.0194664	-2.88441	Down
C1orf158	3.75093	-1.56369	2.7056	0.00823928	0.0206098	-2.88487	Up
ST20	1.17657	1.81412	2.75055	0.00727069	0.0186011	-2.88671	Up
MAPT	-1.66806	7.75525	-2.99281	0.00361942	0.0103644	-2.88765	Down
CXCR5	1.24799	-3.16725	2.70443	0.00826612	0.0206676	-2.88769	Up
C5orf62	2.46544	5.57652	2.88481	0.00496346	0.0135522	-2.89063	Up
SCGB1D2	2.61745	-2.03996	2.70201	0.00832151	0.0207754	-2.89399	Up
SH2D2A	1.69787	-0.521305	2.71292	0.00807407	0.0202627	-2.89415	Up
GPD1L	-1.00978	5.33344	-3.02272	0.00331188	0.00963104	-2.89722	Down
DPM3	1.10391	4.57114	2.90181	0.00472516	0.0130112	-2.89771	Up
APOL4	4.19144	4.19746	2.74079	0.00747166	0.0190143	-2.89938	Up
LOC646471	-1.0382	2.36457	-2.8774	0.00507067	0.013798	-2.89944	Down
IGFL4	-1.4054	-3.59235	-2.70699	0.00820769	0.0205461	-2.9028	Down
C12orf61	1.18489	-0.847931	2.70897	0.00816292	0.0204522	-2.90597	Up
HLADRB1	1.78685	7.01901	3.00346	0.00350701	0.0100955	-2.9123	Up
PDE6A	2.07693	-1.87962	2.69486	0.00848773	0.0211465	-2.91527	Up
CELSR3	-1.67092	4.32349	-3.00723	0.00346801	0.0100022	-2.92068	Down
C21orf7	3.12815	3.16925	2.72681	0.00776843	0.0196437	-2.92834	Up
RASEF	2.89901	-1.94314	2.68765	0.00865807	0.0215105	-2.92839	Up
C3	1.54338	9.47467	2.99489	0.00359722	0.0103131	-2.92941	Up
FAM115A	-1.11173	4.07943	-2.98408	0.00371404	0.0105871	-2.93184	Down
SFMBT2	-1.01746	2.65338	-2.88618	0.00494383	0.0135055	-2.93323	Down
FAM38B	-1.50441	1.68369	-2.84248	0.00560552	0.0150229	-2.93417	Down
MED12L	-1.19613	2.31822	-2.86711	0.00522318	0.014165	-2.94466	Down
DPY19L1	1.05264	6.94613	3.00202	0.00352197	0.0101249	-2.9493	Up
PCDH18	1.60983	4.54866	2.84415	0.00557879	0.0149608	-2.95053	Up
FAM26E	1.67129	1.06558	2.70425	0.0082702	0.0206718	-2.95063	Up
PVRL4	2.01746	-2.17034	2.67866	0.00887501	0.0219685	-2.95255	Up
FAM113B	1.21101	2.5004	2.74626	0.00735832	0.0187797	-2.95288	Up
NCF1	1.81706	2.68808	2.73353	0.0076244	0.0193418	-2.95318	Up
SLC7A9	1.57974	-1.86141	2.67913	0.0088634	0.0219462	-2.95774	Up
GPSM3	1.37638	4.61236	2.86216	0.00529805	0.0143311	-2.95863	Up
NMUR1	1.40208	-1.56264	2.68076	0.00882375	0.021868	-2.9596	Up
NUAK2	1.89485	2.6016	2.72386	0.00783244	0.0197534	-2.96492	Up
C4orf36	1.20929	-1.26039	2.68067	0.008826	0.0218697	-2.96713	Up
LOC121838	-1.32168	-3.36043	-2.67994	0.00884379	0.0219073	-2.97113	Down
RAG1	1.293	-0.311779	2.68492	0.00872338	0.0216632	-2.973	Up
LOC100133612	1.31585	-2.86653	2.66877	0.0091193	0.0224742	-2.97547	Up
LOC100133545	-1.68491	-1.68121	-2.69554	0.00847176	0.0211161	-2.97615	Down
ZNF488	-2.20758	3.29559	-2.9679	0.00389549	0.0110257	-2.97743	Down
SRPX2	4.80358	3.44598	2.69255	0.00854188	0.0212657	-2.97849	Up
SLCO2B1	1.03248	7.36712	2.9913	0.00363562	0.0104002	-2.98525	Up
WWTR1	2.60069	4.98414	2.79751	0.00637068	0.0166784	-2.98603	Up
KRTAP51	-1.46066	-3.06402	-2.67661	0.00892504	0.0220826	-2.98679	Down
FAM114A1	1.8381	3.69895	2.75983	0.00708412	0.018212	-2.99311	Up
COL5A2	2.32098	6.20887	2.9052	0.00467888	0.0129158	-2.9959	Up
SERPINA5	3.37384	2.12129	2.68239	0.00878443	0.0217955	-2.99764	Up
TUB	-1.47324	5.75614	-2.98282	0.00372784	0.0106153	-2.99879	Down
CNKSR1	-1.65644	-0.527922	-2.70952	0.00815036	0.0204268	-3.00104	Down
RPA3	1.18202	4.13076	2.82129	0.00595493	0.0157775	-3.00387	Up
KLK14	1.47667	-1.4301	2.66275	0.00927095	0.0227979	-3.00407	Up
OAZ3	1.10551	-0.298183	2.67299	0.00901431	0.0222578	-3.00546	Up
ADAMTSL3	-1.39785	0.6329	-2.73762	0.00753806	0.0191601	-3.02234	Down
DOK2	2.11703	0.689794	2.66729	0.00915622	0.022552	-3.02259	Up
CCL5	2.18959	2.10912	2.68264	0.0087783	0.0217835	-3.02416	Up
LOC154761	2.44336	0.919292	2.66547	0.00920219	0.022652	-3.02642	Up
C20orf96	1.00988	4.33573	2.84113	0.00562726	0.0150681	-3.02691	Up
OLFML2A	1.85991	4.5004	2.79383	0.00643727	0.0168344	-3.02915	Up
FLJ42289	-1.20419	-1.11369	-2.67487	0.00896786	0.0221625	-3.03085	Down
PIK3R5	1.56746	3.69231	2.75799	0.00712067	0.0182867	-3.03105	Up
PCDHA8	-2.25301	-0.841356	-2.70411	0.0082734	0.0206751	-3.03361	Down
ZIK1	1.16864	3.34709	2.75691	0.00714235	0.018334	-3.0359	Up
DSN1	1.18377	4.17027	2.81076	0.00613576	0.0161689	-3.03899	Up
BCL2A1	2.17999	1.74805	2.67096	0.00906453	0.0223523	-3.03999	Up
ASGR2	1.76172	-1.39265	2.64608	0.00970293	0.0236976	-3.04108	Up
HPGDS	1.6093	2.29492	2.68993	0.00860394	0.0213981	-3.04402	Up
KCNJ8	1.34114	4.03303	2.78727	0.00655769	0.0170963	-3.04581	Up
GLIS3	1.86494	5.3243	2.84986	0.00548844	0.0147608	-3.04688	Up
TP73	2.53569	0.796178	2.65365	0.00950442	0.0232972	-3.05062	Up
FGF8	-1.20689	-4.00211	-2.64066	0.00984727	0.0239841	-3.05392	Down
REST	1.40466	2.8775	2.7141	0.00804766	0.0202025	-3.05429	Up
CRYZ	1.2476	5.21134	2.88245	0.00499734	0.0136315	-3.05576	Up
PLP2	3.54085	5.41953	2.74291	0.00742749	0.0189304	-3.05666	Up
HSD3B7	1.72631	3.98593	2.75648	0.00715099	0.0183534	-3.0567	Up
FXYD5	1.77314	4.87131	2.81581	0.00604842	0.0159787	-3.05704	Up
ARHGEF4	-1.31222	6.57902	-2.95244	0.00407658	0.0114593	-3.05955	Down
TRIB2	1.30312	7.11523	2.95894	0.00399956	0.0112766	-3.06387	Up
TTC38	1.25673	4.61404	2.83043	0.00580191	0.0154581	-3.06428	Up
PPIAL4G	1.24975	-0.219648	2.64523	0.00972535	0.0237421	-3.07131	Up
EMILIN1	1.72367	5.85889	2.89117	0.00487306	0.013353	-3.07212	Up
RNASE4	2.10769	3.85027	2.7232	0.00784697	0.0197812	-3.07223	Up
KRTAP57	-1.18804	-3.64025	-2.63482	0.0100049	0.0243084	-3.0729	Down
C9orf129	-1.05858	1.47451	-2.7468	0.00734728	0.0187601	-3.0753	Down
PDE8B	-1.07145	4.59142	-2.9456	0.00415905	0.0116717	-3.07821	Down
LILRA1	1.47753	0.297824	2.64506	0.00973004	0.0237501	-3.07887	Up
GGT5	1.36036	5.40984	2.88017	0.00503039	0.0136972	-3.07997	Up
MRPL36	1.06487	4.49317	2.82861	0.00583207	0.0155068	-3.0804	Up
GCET2	1.17234	-2.5152	2.62534	0.0102659	0.0248672	-3.08319	Up
HEBP2	1.31114	4.46108	2.80529	0.0062318	0.0163707	-3.087	Up
LAMA3	-1.75782	0.734819	-2.73406	0.00761321	0.019332	-3.08993	Down
CEP135	1.41058	3.08217	2.7088	0.00816668	0.0204586	-3.09104	Up
ARHGAP18	1.78929	4.49775	2.77247	0.00683699	0.0176659	-3.09406	Up
TMCO4	1.90698	3.7098	2.71377	0.00805497	0.0202178	-3.10104	Up
ABI3	1.47593	4.31974	2.77537	0.00678133	0.017549	-3.10641	Up
MMP11	2.40151	1.9737	2.64268	0.00979322	0.0238792	-3.10969	Up
MAD2L1	1.98551	3.99615	2.72011	0.0079146	0.0199219	-3.11499	Up
FNDC7	2.51313	-0.943717	2.61386	0.0105901	0.0255241	-3.11531	Up
ZDHHC12	1.34859	3.91412	2.75046	0.00727253	0.018603	-3.1167	Up
XG	2.34006	-2.37035	2.60839	0.0107478	0.0258267	-3.11766	Up
KANK4	-1.92141	-0.757052	-2.66027	0.00933396	0.0229328	-3.12223	Down
IGSF9B	-1.4158	2.0211	-2.78925	0.00652108	0.0170219	-3.12487	Down
CEP170L	-1.65792	-2.95678	-2.62102	0.0103867	0.0251165	-3.1255	Down
PXMP2	1.00086	4.10362	2.7838	0.0066222	0.0172271	-3.12614	Up
C11orf35	1.65867	-1.72572	2.6087	0.0107389	0.0258119	-3.12678	Up
KLRB1	2.26085	-2.04439	2.60462	0.0108576	0.0260347	-3.12867	Up
CD53	1.51879	5.87556	2.88084	0.00502063	0.0136795	-3.13549	Up
SNHG4	1.48161	-1.7401	2.60527	0.0108386	0.0260041	-3.1366	Up
FYB	1.81774	4.67784	2.76633	0.00695593	0.0179191	-3.13897	Up
COL1A2	2.73286	7.20479	2.88906	0.0049028	0.0134236	-3.14227	Up
MTMR11	1.63136	4.14239	2.73846	0.00752037	0.0191238	-3.14282	Up
SERPING1	1.76175	7.18638	2.91902	0.0044947	0.0124991	-3.15346	Up
TIMP1	2.46861	7.57201	2.90759	0.0046466	0.0128494	-3.16231	Up
GPR39	2.09275	1.25344	2.61426	0.0105784	0.0255033	-3.16376	Up
WAS	1.36827	3.89903	2.72755	0.00775245	0.0196163	-3.16889	Up
APLF	1.11305	0.804596	2.61519	0.0105519	0.0254429	-3.1708	Up
MYB	2.07134	-0.871529	2.59129	0.0112546	0.026796	-3.17463	Up
TMEM67	1.47071	3.80233	2.71162	0.00810326	0.0203239	-3.17872	Up
MYH15	-1.71621	0.995616	-2.71045	0.00812955	0.0203812	-3.18344	Down
IL18	1.95942	3.70209	2.67601	0.00893982	0.0221095	-3.18678	Up
C1orf53	1.39772	1.24967	2.6101	0.0106982	0.025733	-3.19017	Up
CUBN	1.62434	2.29429	2.62872	0.0101723	0.0246771	-3.19132	Up
PLSCR1	1.923	5.37095	2.79249	0.00646172	0.0168879	-3.19305	Up
SP5	1.88478	-0.175602	2.58922	0.0113172	0.02693	-3.19429	Up
PVT1	2.05643	1.12537	2.59834	0.0110431	0.0263933	-3.19904	Up
C8orf48	1.53438	0.665628	2.59728	0.0110746	0.0264571	-3.20023	Up
MMP9	6.33823	2.7503	2.58142	0.0115567	0.0274186	-3.20529	Up
ITGB5	1.25137	6.43212	2.89108	0.00487435	0.0133543	-3.20805	Up
CDT1	2.11771	3.41649	2.64706	0.00967696	0.0236514	-3.20817	Up
PXDNL	2.54488	0.584257	2.58517	0.0114412	0.027179	-3.20836	Up
GDF6	-1.65791	-2.01289	-2.59414	0.0111686	0.0266327	-3.20963	Down
PECAM1	1.15322	4.96588	2.81014	0.00614668	0.0161875	-3.21182	Up
SLC39A8	1.43868	5.08008	2.79695	0.00638078	0.0166993	-3.21484	Up
KCNA5	-2.11543	0.0804622	-2.66482	0.0092185	0.0226855	-3.21507	Down
UCN2	1.86383	-2.17108	2.5664	0.0120307	0.0283553	-3.21965	Up
C16orf81	-1.13887	-3.55145	-2.57184	0.0118572	0.0280287	-3.22222	Down
EPHX3	1.85881	-1.20307	2.56959	0.0119287	0.0281545	-3.22323	Up
DDI2	-1.11089	0.794759	-2.65079	0.00957907	0.0234563	-3.22476	Down
HS3ST3B1	2.44592	-0.817419	2.56623	0.0120363	0.0283648	-3.22945	Up
PLA2G2A	4.91831	0.89964	2.56457	0.0120897	0.0284825	-3.23141	Up
LOC100170939	1.32879	1.82081	2.60457	0.0108591	0.0260347	-3.23407	Up
USP44	-1.50091	-2.28641	-2.5795	0.0116164	0.0275407	-3.23453	Down
PPIAL4C	-1.95323	-1.77495	-2.58834	0.011344	0.0269785	-3.23827	Down
FMO1	2.11868	-2.29374	2.55721	0.0123293	0.0289821	-3.23868	Up
MTTP	2.88176	2.66158	2.59166	0.0112432	0.0267728	-3.24216	Up
PTRF	1.35168	7.2522	2.89268	0.00485182	0.0133034	-3.2437	Up
RDH10	2.31117	5.1541	2.72537	0.00779969	0.0196914	-3.24548	Up
ZNF837	1.03796	1.33654	2.5936	0.0111847	0.026648	-3.24626	Up
NDN	-1.98662	4.55552	-2.88734	0.00492722	0.0134766	-3.25551	Down
IL2RB	1.98842	0.778579	2.57064	0.0118951	0.0280934	-3.25681	Up
RBP1	2.14633	6.33105	2.82473	0.00589693	0.0156447	-3.25909	Up
WNT9A	-1.65873	-2.61274	-2.56724	0.0120037	0.0283014	-3.25929	Down
BTBD8	-1.89834	-2.28485	-2.56988	0.0119194	0.0281365	-3.26521	Down
DNAH11	2.75692	0.183903	2.55538	0.0123896	0.0290955	-3.26664	Up
ACP5	2.24019	1.9368	2.57619	0.0117199	0.0277587	-3.27057	Up
PRSS33	2.50533	-2.24347	2.54258	0.0128185	0.0298862	-3.2713	Up
CHRNA1	3.51261	1.09908	2.55483	0.0124079	0.0291263	-3.27437	Up
RNASE3	1.92527	-0.964842	2.54859	0.0126155	0.0295149	-3.27472	Up
ANPEP	2.31153	2.58994	2.58458	0.0114593	0.0272142	-3.27738	Up
SIX5	1.7474	3.3826	2.6316	0.010093	0.0245047	-3.2789	Up
CD40	1.43258	2.86367	2.6198	0.010421	0.0251706	-3.27965	Up
TRAM2	1.35911	4.51296	2.73018	0.00769589	0.0194936	-3.28006	Up
NT5C1A	-2.26973	-2.29234	-2.56685	0.0120164	0.0283256	-3.28101	Down
TCFL5	-1.03459	4.32375	-2.86025	0.00532718	0.0143917	-3.28109	Down
ESAM	1.31189	5.59558	2.81914	0.00599146	0.0158605	-3.28143	Up
VENTX	1.93054	0.127524	2.55219	0.0124952	0.0292905	-3.28626	Up
ECM2	2.81879	4.85866	2.65583	0.00944808	0.0231794	-3.28793	Up
C5orf35	1.19301	2.50995	2.60754	0.0107724	0.0258784	-3.29325	Up
USP6	-1.0608	1.47568	-2.65866	0.00937528	0.0230175	-3.29452	Down
GSX2	2.6783	-0.71005	2.536	0.0130442	0.0303285	-3.29837	Up
LOC285830	1.27892	0.49311	2.5552	0.0123957	0.0291058	-3.29975	Up
LOXL4	2.00748	0.746409	2.55098	0.0125357	0.0293557	-3.30159	Up
TMEM145	-1.27088	3.80352	-2.83837	0.00567177	0.0151715	-3.30197	Down
ZNF630	1.12207	2.15564	2.59114	0.0112591	0.026803	-3.30459	Up
CD96	1.95731	-0.966756	2.53534	0.0130671	0.030369	-3.30491	Up
HES1	1.02703	4.88152	2.77609	0.00676762	0.0175243	-3.30605	Up
C13orf38	1.61245	-0.0498422	2.54367	0.0127815	0.0298205	-3.30784	Up
SLC47A2	3.61204	2.3237	2.55222	0.0124943	0.0292905	-3.30786	Up
FCGR2B	3.84511	2.10584	2.5468	0.0126758	0.0296272	-3.31046	Up
CDC6	2.02349	3.08321	2.59416	0.0111681	0.0266327	-3.31065	Up
METTL7B	4.8284	5.8199	2.60109	0.0109616	0.0262468	-3.31083	Up
MARVELD1	1.71129	4.2484	2.67285	0.00901767	0.0222628	-3.31187	Up
KIF25	-1.52646	-3.10374	-2.5361	0.0130407	0.0303246	-3.31938	Down
TLR2	1.89644	4.46084	2.67233	0.00903071	0.0222885	-3.32085	Up
NIPAL4	-1.48166	1.44732	-2.67083	0.00906775	0.0223569	-3.32087	Down
CCDC87	-1.1163	-0.320241	-2.5676	0.0119922	0.0282866	-3.32146	Down
CFTR	-1.82647	-3.05098	-2.53769	0.0129859	0.0302256	-3.32203	Down
AEBP1	2.26949	8.03459	2.86052	0.00532305	0.0143872	-3.32384	Up
RHPN2	1.32754	5.18895	2.77101	0.0068651	0.0177249	-3.3257	Up
BBOX1	1.62527	5.66998	2.78651	0.00657178	0.0171219	-3.32588	Up
SPATA6	1.65337	3.50785	2.62317	0.0103265	0.0249889	-3.32608	Up
ACY3	-1.77291	1.32423	-2.67582	0.00894453	0.0221179	-3.33254	Down
MIMT1	-1.87533	-1.54868	-2.55016	0.0125629	0.0294001	-3.33394	Down
NID2	2.37001	3.96009	2.60865	0.0107401	0.0258119	-3.33684	Up
C1S	1.83642	7.00507	2.84268	0.00560242	0.015017	-3.33691	Up
USH1C	-2.10306	1.20689	-2.68758	0.00865979	0.0215116	-3.33759	Down
PDPN	3.30743	6.98325	2.76088	0.00706326	0.0181697	-3.33891	Up
SOD2	1.54906	8.9438	2.84909	0.00550059	0.0147883	-3.34002	Up
TCTEX1D4	1.52232	-2.60967	2.5136	0.0138396	0.0318516	-3.34023	Up
MDGA2	-2.1618	0.525862	-2.64194	0.00981307	0.0239181	-3.34059	Down
NXNL2	-1.28326	-3.19173	-2.52183	0.0135424	0.0313184	-3.34649	Down
FBXW12	-1.23906	-3.83371	-2.51555	0.0137688	0.0317286	-3.34944	Down
PTH1R	-1.00336	2.68785	-2.72244	0.00786337	0.0198166	-3.35619	Down
CSF2RB	1.37321	2.24706	2.56363	0.01212	0.0285501	-3.3591	Up
EPX	-1.12599	-2.70052	-2.51809	0.0136768	0.0315684	-3.36174	Down
ELF5	2.04166	-2.43653	2.50267	0.014243	0.0326341	-3.36358	Up
FCGR3A	1.89409	7.00285	2.83037	0.00580277	0.0154581	-3.36386	Up
C7orf47	1.02448	3.48223	2.63973	0.00987227	0.0240276	-3.36643	Up
S1PR4	1.15307	-0.248526	2.51929	0.0136337	0.0314818	-3.36814	Up
ZNF804B	-1.31741	-3.79894	-2.50515	0.0141506	0.0324487	-3.37483	Down
FOXS1	1.50198	1.21357	2.52878	0.013296	0.0308353	-3.37638	Up
TEAD3	1.74163	3.25999	2.58459	0.011459	0.0272142	-3.37775	Up
SPI1	1.42179	5.17314	2.74147	0.00745752	0.0189926	-3.37908	Up
PDZD2	-1.36612	5.45935	-2.84138	0.00562329	0.0150681	-3.38233	Down
ITGA1	2.51062	4.07953	2.58797	0.0113555	0.0269982	-3.38486	Up
OXCT2	-1.32017	-2.4801	-2.51102	0.0139339	0.0320347	-3.3859	Down
HMOX1	1.77597	6.39755	2.80026	0.0063212	0.0165694	-3.38789	Up
CHRNE	1.16368	-0.33538	2.50978	0.0139795	0.0321214	-3.38796	Up
IMPG1	-1.21072	-2.40661	-2.5096	0.0139859	0.032128	-3.38865	Down
LRRN4CL	2.78309	2.33753	2.52273	0.0135103	0.0312565	-3.39413	Up
ADAMTSL4	1.95423	2.84931	2.55183	0.0125074	0.0293109	-3.39538	Up
GPC1	1.16193	8.25247	2.83244	0.00576873	0.0153869	-3.39585	Up
S100B	1.23292	9.20398	2.819	0.00599384	0.0158618	-3.39716	Up
LOC285796	-1.45147	-2.42043	-2.50696	0.0140834	0.0323166	-3.3989	Down
PLEKHG6	1.66459	-2.68099	2.48426	0.0149471	0.0340436	-3.40571	Up
LOC100302640	-1.10159	0.100131	-2.54393	0.0127727	0.0298042	-3.40754	Down
RECQL4	1.36287	3.70364	2.61714	0.0104964	0.0253344	-3.4087	Up
FTCD	-1.60394	-2.18956	-2.50478	0.0141645	0.0324762	-3.41199	Down
FIBCD1	-1.39412	1.40997	-2.62406	0.0103015	0.0249391	-3.41509	Down
PCDHGB1	-1.9148	2.11485	-2.71621	0.00800075	0.0201027	-3.4163	Down
HAVCR2	1.53624	5.32196	2.72994	0.00770115	0.019504	-3.41704	Up
TUBB6	2.09891	5.757	2.7213	0.00788831	0.0198676	-3.42041	Up
SLC6A9	1.55721	6.35165	2.79486	0.00641862	0.0167908	-3.42156	Up
SLC26A9	-1.57589	-0.68918	-2.52563	0.0134071	0.0310565	-3.42271	Down
ETV7	1.95741	0.623527	2.49633	0.0144821	0.0330962	-3.42539	Up
RARRES3	1.74649	5.35411	2.71273	0.00807826	0.0202702	-3.42556	Up
LOXL2	3.19699	4.80153	2.57505	0.0117557	0.0278241	-3.42666	Up
NRXN1	-2.06375	5.81937	-2.81373	0.00608435	0.016056	-3.42702	Down
ELFN1	-1.49976	2.53748	-2.71723	0.00797811	0.0200548	-3.42784	Down
BLM	1.94196	4.13045	2.60094	0.0109661	0.0262537	-3.43171	Up
DDB2	1.43551	4.26467	2.64242	0.0098002	0.0238902	-3.43356	Up
CSF1	1.19037	5.72746	2.77499	0.00678867	0.0175626	-3.43514	Up
OR51E1	2.82095	-1.04206	2.47328	0.0153815	0.0348539	-3.43625	Up
GSDMA	2.62829	-0.981832	2.47088	0.0154779	0.0350535	-3.44403	Up
HIST1H2BJ	1.47332	0.222531	2.48696	0.0148419	0.0338315	-3.44656	Up
P2RX6	-1.16074	2.28288	-2.66254	0.0092762	0.0228075	-3.4483	Down
SERPINF2	1.18104	1.62519	2.50973	0.0139811	0.0321214	-3.45151	Up
OLFML1	2.0428	1.96866	2.50122	0.0142975	0.0327456	-3.45215	Up
SFTPA2	-1.48388	-3.04405	-2.47771	0.0152051	0.0345346	-3.45336	Down
GYPC	1.69593	4.58789	2.64041	0.00985385	0.0239967	-3.45451	Up
CCNB1	2.27919	4.8762	2.62067	0.0103966	0.0251367	-3.45706	Up
TNFRSF25	-1.19608	1.28914	-2.58686	0.0113892	0.0270667	-3.4579	Down
C2orf71	-1.4242	-2.22418	-2.48195	0.0150377	0.0342064	-3.45969	Down
SDC3	1.0183	9.72072	2.7826	0.00664469	0.017275	-3.46065	Up
FAM157A	-1.42672	-2.15321	-2.48186	0.0150409	0.0342064	-3.46154	Down
HAAO	1.27269	1.49577	2.49791	0.0144221	0.0329861	-3.4673	Up
SLC6A10P	-2.18654	-2.52314	-2.48022	0.0151055	0.0343394	-3.47242	Down
GPR4	1.44865	3.22522	2.55451	0.0124185	0.0291431	-3.47543	Up
SLC10A5	-1.02494	-2.3628	-2.47033	0.0155	0.0350894	-3.47551	Down
NPHP1	1.11017	2.90297	2.55167	0.0125126	0.029319	-3.48029	Up
ANKRD55	-1.57486	-1.32758	-2.48489	0.0149224	0.0340011	-3.48218	Down
NLRC5	1.56126	4.39703	2.62322	0.0103249	0.0249886	-3.4852	Up
TIFA	1.44055	2.85361	2.53186	0.0131879	0.0306204	-3.48595	Up
CDSN	2.35513	-1.14709	2.45172	0.0162677	0.0364794	-3.48786	Up
SLC2A10	2.11797	4.66069	2.60212	0.0109311	0.0261812	-3.4906	Up
COL8A1	3.87177	2.58618	2.47332	0.0153798	0.0348539	-3.49073	Up
FANCB	1.15087	-0.372987	2.46316	0.0157918	0.035608	-3.49332	Up
CXCL10	3.70662	2.39721	2.47129	0.0154615	0.0350211	-3.49344	Up
PCDHB1	1.942	-2.24812	2.44573	0.0165217	0.0369802	-3.4938	Up
EDNRA	1.82713	4.34142	2.59588	0.0111164	0.0265308	-3.49616	Up
NFE2L3	1.7985	3.15022	2.52537	0.0134165	0.0310655	-3.49882	Up
LEPREL1	1.96084	3.63823	2.54241	0.0128245	0.0298918	-3.49887	Up
CD14	1.66989	6.82522	2.77788	0.00673362	0.017447	-3.50264	Up
DAPP1	1.2933	0.85271	2.46732	0.0156222	0.0353044	-3.51098	Up
SPTLC3	1.54439	2.09077	2.48793	0.0148044	0.0337643	-3.51148	Up
C2orf77	1.8184	3.57778	2.54112	0.0128685	0.0299862	-3.51155	Up
ATCAY	-3.02961	5.41928	-2.77163	0.00685314	0.0176995	-3.51323	Down
COPZ2	1.94859	3.52253	2.52926	0.0132792	0.0308068	-3.5163	Up
ZDHHC22	-2.09848	4.55452	-2.78711	0.00656059	0.0170985	-3.51643	Down
C15orf59	-1.22467	4.49914	-2.7785	0.00672199	0.0174248	-3.51866	Down
FAM83D	2.29067	2.46022	2.478	0.0151934	0.0345206	-3.51902	Up
IFITM3	1.31071	7.88417	2.78802	0.00654381	0.0170653	-3.52102	Up
PRF1	2.23052	1.52918	2.4619	0.0158435	0.0356897	-3.5213	Up
CYBB	1.58576	6.13272	2.74172	0.0074522	0.0189848	-3.52527	Up
HMGA2	3.08283	-1.07425	2.43165	0.0171331	0.0381411	-3.52722	Up
LCA5L	1.27933	1.35139	2.46589	0.0156801	0.0354116	-3.53313	Up
C21orf62	4.26591	5.0801	2.49743	0.0144405	0.0330237	-3.53419	Up
PSORS1C1	2.14814	-1.21891	2.43104	0.0171602	0.0381862	-3.53529	Up
CDC42BPG	1.95298	-1.98087	2.4274	0.0173217	0.0384744	-3.53676	Up
PARP12	1.60961	4.49803	2.60508	0.0108442	0.0260136	-3.5395	Up
EHD2	1.35645	6.33751	2.75611	0.00715829	0.018361	-3.54014	Up
ALDOB	-1.18113	-2.01566	-2.44337	0.0166229	0.0371671	-3.54652	Down
ECT2	1.44074	4.57672	2.61987	0.0104192	0.0251706	-3.54963	Up
PIP5KL1	-1.09745	-0.742196	-2.45782	0.0160123	0.0359785	-3.55026	Down
ANKRD58	1.13177	0.121666	2.44218	0.0166743	0.0372722	-3.55185	Up
SASH3	1.48728	4.58713	2.61585	0.0105331	0.0254048	-3.55251	Up
RET	-1.69899	1.69909	-2.61069	0.0106813	0.0257034	-3.55337	Down
SYK	1.31085	4.79897	2.64804	0.00965131	0.0236161	-3.55346	Up
SLC45A3	-1.332	2.56537	-2.65471	0.00947701	0.0232402	-3.55931	Down
SLC27A3	1.32842	4.63698	2.6285	0.0101783	0.0246869	-3.56209	Up
DYRK3	1.44744	2.98505	2.50292	0.0142337	0.0326172	-3.56749	Up
TLR1	1.38167	3.15572	2.51475	0.0137977	0.0317866	-3.56822	Up
LOC728819	1.68178	0.961798	2.43884	0.0168184	0.037562	-3.5695	Up
RNF19A	1.0027	6.91724	2.76711	0.00694078	0.0178874	-3.57087	Up
AGXT2L1	-2.56493	4.32528	-2.76349	0.00701165	0.0180535	-3.57111	Down
DUSP9	-1.79399	-0.0364207	-2.49369	0.0145826	0.0333125	-3.57154	Down
SPAG6	-1.43756	-2.1851	-2.43181	0.0171264	0.038131	-3.57367	Down
CNGA3	4.00953	4.34677	2.46395	0.0157596	0.0355482	-3.57375	Up
ITGB7	1.34914	1.17044	2.44053	0.0167454	0.0374213	-3.58043	Up
GIPR	-1.69353	-2.4293	-2.42839	0.017278	0.0383975	-3.58096	Down
C2orf82	-1.83392	-0.843103	-2.45809	0.0160011	0.035963	-3.58329	Down
CCDC46	1.35096	3.11789	2.50526	0.0141467	0.0324442	-3.58862	Up
PABPC1L	2.10288	3.53138	2.49163	0.0146617	0.033475	-3.59121	Up
MOBP	-3.0419	4.52076	-2.74872	0.00730789	0.0186764	-3.59624	Down
MYL3	-1.50679	-0.601934	-2.45048	0.0163202	0.0365777	-3.59625	Down
DHH	1.64601	-1.5697	2.40143	0.0185147	0.0406474	-3.60184	Up
C9orf131	-1.12736	-2.9569	-2.40877	0.01817	0.0400567	-3.60309	Down
NKPD1	-1.11805	-0.841371	-2.43192	0.0171214	0.0381249	-3.60478	Down
MAP3K15	1.44227	-2.67486	2.39541	0.0188009	0.0411472	-3.60502	Up
CLEC18A	1.90876	2.57678	2.45149	0.0162774	0.0364965	-3.60676	Up
ADAMTSL5	-1.59741	-1.95308	-2.42082	0.0176173	0.0390385	-3.60706	Down
TGFBR2	1.06662	5.95088	2.72163	0.00788121	0.0198526	-3.61523	Up
AMICA1	1.99594	0.643943	2.41182	0.0180287	0.0398192	-3.61526	Up
SCXB	1.50978	-1.76329	2.39474	0.0188332	0.0412071	-3.6155	Up
ZNF876P	-1.22626	-0.821148	-2.42704	0.0173381	0.0385057	-3.6211	Down
IL32	2.08085	3.87398	2.49566	0.0145076	0.0331502	-3.6234	Up
HCLS1	1.28837	5.9209	2.70642	0.00822075	0.0205696	-3.62341	Up
UACA	1.06733	4.98243	2.65407	0.00949373	0.0232744	-3.62466	Up
GPR156	1.3385	0.12539	2.40737	0.0182355	0.0401553	-3.62545	Up
AVIL	1.90888	2.10651	2.42976	0.0172171	0.0382926	-3.62624	Up
SLC11A1	2.49031	5.04458	2.54756	0.01265	0.0295875	-3.62782	Up
C19orf59	2.24137	-2.43809	2.38201	0.0194533	0.0423495	-3.63191	Up
PRC1	1.64228	5.1384	2.61813	0.0104685	0.0252707	-3.6336	Up
SPRY1	2.00779	4.56879	2.54156	0.0128533	0.0299549	-3.63514	Up
CCNI2	-1.06605	0.390555	-2.45249	0.0162353	0.0364118	-3.64155	Down
VSTM1	2.17088	-2.29341	2.37786	0.0196596	0.0427123	-3.64204	Up
KIAA1875	-1.3697	-0.203002	-2.43871	0.0168241	0.0375673	-3.64385	Down
BAI1	-2.38119	5.02852	-2.73372	0.00762056	0.0193409	-3.64431	Down
TNFRSF12A	3.63524	5.28102	2.48566	0.0148926	0.0339377	-3.6445	Up
FKBP9L	1.61406	1.2322	2.40799	0.0182064	0.0401012	-3.64755	Up
PKN3	1.17769	2.86719	2.47391	0.0153563	0.0348288	-3.64787	Up
CLEC5A	3.57351	2.79103	2.4082	0.0181966	0.0400988	-3.6485	Up
WDR78	1.99924	2.79824	2.43721	0.0168896	0.0376836	-3.65089	Up
LGR5	-1.6457	1.0381	-2.51453	0.0138057	0.0318006	-3.65092	Down
GBP1	2.89132	5.71483	2.56029	0.0122286	0.0287656	-3.65154	Up
NT5E	1.4063	5.91542	2.68796	0.00865068	0.0214953	-3.65286	Up
CCDC89	1.47547	1.3415	2.40879	0.0181694	0.0400567	-3.65388	Up
LOH3CR2A	1.12034	-0.48528	2.3897	0.0190769	0.0416268	-3.655	Up
GRP	-1.71111	-2.45142	-2.39426	0.0188564	0.041227	-3.65638	Down
CCR5	1.74151	2.23356	2.42201	0.0175635	0.0389498	-3.65887	Up
SPAG4	1.94989	0.867919	2.39466	0.0188372	0.0412104	-3.65957	Up
ITPRIP	1.18858	4.62272	2.59844	0.0110401	0.0263897	-3.65965	Up
ACPP	1.99526	-0.224165	2.38293	0.0194082	0.0422677	-3.65992	Up
RD3	-1.22011	-4.18804	-2.37412	0.0198469	0.0430505	-3.6602	Down
FOLH1	-1.62083	2.89783	-2.65935	0.00935745	0.0229804	-3.66044	Down
HHLA2	-1.2954	-3.56162	-2.37886	0.0196096	0.0426354	-3.66053	Down
RPL9	-1.26336	3.94126	-2.70312	0.00829606	0.0207211	-3.6627	Down
TNFRSF1B	1.15835	5.54037	2.67456	0.00897536	0.0221746	-3.66288	Up
PLA2G4A	1.50305	3.68982	2.49976	0.0143525	0.0328492	-3.66434	Up
C22orf15	1.26018	-3.02793	2.36719	0.0201982	0.0436721	-3.66514	Up
LOC643387	-2.50665	-1.77958	-2.41106	0.0180639	0.039876	-3.6676	Down
CA3	4.9179	3.22917	2.39234	0.0189489	0.0413903	-3.66776	Up
KCNH7	-2.02998	-1.1752	-2.41561	0.0178544	0.0394755	-3.66801	Down
PRR15	1.38304	-0.620994	2.37958	0.0195739	0.0425734	-3.66973	Up
CDKN1A	1.59027	6.92143	2.71731	0.00797628	0.0200531	-3.66983	Up
CTGF	1.60529	6.62035	2.70591	0.00823236	0.0205956	-3.67205	Up
ANXA2P1	2.10369	0.696935	2.38556	0.0192789	0.0420187	-3.6723	Up
CXCR3	1.8674	-1.829	2.3665	0.0202335	0.043726	-3.6727	Up
C2orf58	-1.30033	-2.79864	-2.37968	0.0195688	0.0425679	-3.67318	Down
SPN	1.23973	2.35458	2.43518	0.016978	0.0378606	-3.67421	Up
C19orf38	1.09122	1.29414	2.40433	0.0183778	0.0403996	-3.67547	Up
CASP7	1.30869	3.78726	2.51312	0.0138569	0.0318761	-3.67656	Up
IRF7	1.53326	3.94362	2.50833	0.014033	0.0322316	-3.68064	Up
F2RL1	2.44948	2.65509	2.40707	0.0182494	0.0401801	-3.68124	Up
KLF17	1.94652	-1.61958	2.36276	0.0204257	0.0440961	-3.6824	Up
PCOTH	1.58817	-0.384676	2.37421	0.0198425	0.0430465	-3.68261	Up
FAM101A	-1.24557	0.948635	-2.47051	0.0154927	0.0350778	-3.68518	Down
SCARNA9	-1.2182	-2.11428	-2.37995	0.0195557	0.0425449	-3.68554	Down
NCKAP1L	1.37244	4.93835	2.60026	0.0109859	0.0262863	-3.68782	Up
GGT8P	2.1967	-2.34759	2.35617	0.0207686	0.044716	-3.6887	Up
FGFR2	-1.43025	5.52484	-2.72099	0.00789524	0.0198766	-3.68946	Down
C3AR1	1.52401	5.08753	2.59955	0.0110071	0.0263213	-3.69145	Up
DMRTA2	4.16188	2.04865	2.37322	0.0198922	0.0431433	-3.69417	Up
CA12	3.27673	5.75742	2.51737	0.0137026	0.031615	-3.69421	Up
KCNJ15	1.91414	-1.75198	2.35412	0.0208762	0.0449306	-3.69995	Up
MYO1F	1.1624	4.90492	2.60904	0.0107288	0.0257957	-3.70038	Up
RNF150	-1.01328	1.83742	-2.5101	0.0139677	0.0320992	-3.70336	Down
NTM	-1.11571	5.66954	-2.71627	0.00799931	0.020102	-3.70421	Down
B4GALT1	1.29775	4.96992	2.60138	0.0109529	0.0262298	-3.70644	Up
HELB	1.20208	-1.11496	2.35893	0.0206246	0.0444571	-3.70829	Up
SPR	1.02953	4.0361	2.5387	0.0129514	0.0301501	-3.70884	Up
AOC2	-1.12622	-0.486739	-2.39299	0.0189174	0.041343	-3.7096	Down
PAX8	1.96536	0.997034	2.37292	0.0199075	0.0431542	-3.71017	Up
LGALS12	1.59804	-2.41457	2.34728	0.0212391	0.0455719	-3.71078	Up
PDLIM7	1.54617	4.88345	2.57085	0.0118885	0.0280911	-3.7115	Up
PYCARD	1.47617	3.48301	2.46617	0.0156688	0.0353955	-3.71213	Up
ZC3H12A	1.31272	2.06149	2.40398	0.0183942	0.040429	-3.71298	Up
LILRB4	1.60349	4.94597	2.57078	0.0118907	0.0280921	-3.71361	Up
TM4SF18	1.38654	2.61204	2.42073	0.0176213	0.0390422	-3.71894	Up
VKORC1	1.08365	6.02636	2.68208	0.00879195	0.021811	-3.72043	Up
GBP6	2.03604	-1.54195	2.34467	0.0213787	0.0458072	-3.72155	Up
BNC2	1.60682	2.00829	2.39014	0.0190554	0.041587	-3.72255	Up
ABCC3	5.11247	4.34417	2.37784	0.0196605	0.0427123	-3.72385	Up
ELOVL7	-1.02774	3.11495	-2.6106	0.0106837	0.0257056	-3.72758	Down
GRIN2D	-1.1332	2.72396	-2.58288	0.0115116	0.0273268	-3.73106	Down
RNASET2	1.01572	6.304	2.6906	0.00858794	0.0213678	-3.73143	Up
PTGIR	1.37388	-0.369677	2.3516	0.0210094	0.0451652	-3.73588	Up
BATF2	1.70769	2.70026	2.40317	0.0184325	0.0404829	-3.73932	Up
KLHL6	1.36806	2.72406	2.41713	0.0177848	0.0393423	-3.74079	Up
LPAR6	1.15162	4.8041	2.58417	0.0114719	0.0272366	-3.74131	Up
DUSP6	1.20998	6.27079	2.67648	0.00892838	0.0220876	-3.74774	Up
SLC2A4RG	1.04987	5.25428	2.62576	0.0102542	0.0248425	-3.74954	Up
STL	-1.09719	-3.2289	-2.33867	0.0217033	0.046379	-3.75039	Down
WDHD1	1.35331	2.92336	2.42003	0.0176532	0.0391025	-3.75794	Up
PIK3AP1	1.48449	4.40939	2.51395	0.0138269	0.0318346	-3.76054	Up
PPP1R13L	1.43579	3.25903	2.4329	0.0170781	0.0380488	-3.76276	Up
CRIP1	1.65883	2.71815	2.39437	0.0188511	0.0412249	-3.76513	Up
CDK18	-1.45597	5.7142	-2.68898	0.00862636	0.0214412	-3.76592	Down
CNP	-1.12236	8.8977	-2.64139	0.00982759	0.023946	-3.76752	Down
PCSK6	-1.79536	3.68843	-2.66697	0.0091644	0.0225688	-3.76822	Down
GP6	-1.03607	-2.51796	-2.33629	0.0218333	0.0466034	-3.76827	Down
LXN	1.49887	2.49658	2.38744	0.0191868	0.0418341	-3.77246	Up
ALOX5AP	2.12156	5.54743	2.55658	0.0123503	0.0290193	-3.77339	Up
FGR	1.20412	3.51409	2.45803	0.0160035	0.0359637	-3.77367	Up
CD3E	2.02719	0.352863	2.33264	0.0220342	0.0469788	-3.78066	Up
HK2	1.50501	5.82646	2.62407	0.0103012	0.0249391	-3.7815	Up
KCNIP3	-1.61258	4.56224	-2.67767	0.00889913	0.022025	-3.78998	Down
PARVG	1.40921	4.24763	2.49326	0.0145992	0.0333459	-3.79054	Up
COX4I2	1.39958	-0.0603616	2.32899	0.0222364	0.047357	-3.79081	Up
CNRIP1	-1.00918	5.72522	-2.68184	0.00879761	0.0218186	-3.79102	Down
CDH10	-1.11718	4.23008	-2.65774	0.00939888	0.0230687	-3.79368	Down
HTRA3	2.1177	2.23267	2.35076	0.0210538	0.0452377	-3.7975	Up
VCAM1	2.62817	5.54371	2.50372	0.0142038	0.032553	-3.79908	Up
GPR81	1.67951	-1.12401	2.31309	0.0231372	0.0488913	-3.79942	Up
CD86	1.62095	4.06969	2.45954	0.0159413	0.0358621	-3.80021	Up
CHI3L2	3.34389	6.56594	2.53406	0.0131117	0.0304643	-3.80038	Up
HCST	1.32686	2.74185	2.39206	0.0189624	0.0414144	-3.80199	Up
MATN4	2.07523	-2.04925	2.30439	0.0236431	0.0497607	-3.80227	Up
SLIT1	-2.09541	5.90871	-2.66002	0.0093403	0.0229417	-3.81175	Down
GGH	1.33403	4.93899	2.55141	0.0125213	0.0293272	-3.81217	Up
CMTM4	-1.31138	6.10964	-2.66752	0.00915049	0.0225412	-3.81277	Down
CDKN3	2.09539	2.49951	2.34631	0.021291	0.0456657	-3.82295	Up
BTBD16	-1.50443	-2.60612	-2.31245	0.0231741	0.0489569	-3.82625	Down
GRIA3	-1.12118	5.99317	-2.66276	0.00927056	0.0227979	-3.83274	Down
FAS	1.67485	3.74054	2.41851	0.0177223	0.0392195	-3.83308	Up
CIITA	1.78525	3.22758	2.38184	0.0194621	0.0423631	-3.83513	Up
SFRP4	3.32728	4.47132	2.37084	0.0200128	0.0433379	-3.84382	Up
PCDHA3	-1.68649	1.34497	-2.45632	0.0160747	0.0360995	-3.84553	Down
MAP2	-1.35784	8.51047	-2.61287	0.0106185	0.0255779	-3.84556	Down
C14orf181	1.07332	-0.0903926	2.30546	0.0235803	0.0496906	-3.84679	Up
RBPMS	1.62507	3.4745	2.39712	0.0187194	0.0410006	-3.84848	Up
SOX1	-1.90929	1.51531	-2.48457	0.0149349	0.0340203	-3.85149	Down
HCK	1.31097	4.50926	2.4964	0.0144796	0.0330951	-3.85343	Up
HSPA2	-1.67168	6.02631	-2.64679	0.00968412	0.0236654	-3.85501	Down
POC1A	1.37436	3.0322	2.38126	0.0194907	0.0424143	-3.85516	Up
NACAP1	-2.11606	-0.42373	-2.36225	0.0204523	0.0441421	-3.85688	Down
GEM	1.47242	4.87804	2.51511	0.0137845	0.0317604	-3.85714	Up
CLSPN	2.07383	1.78503	2.31089	0.0232643	0.0490894	-3.86548	Up
SDF2L1	1.12111	3.82878	2.44533	0.016539	0.037014	-3.86937	Up
LRRC4C	-1.32557	4.12425	-2.6287	0.0101728	0.0246771	-3.87049	Down
GSDMD	1.82308	4.85473	2.4772	0.015225	0.0345736	-3.87155	Up
CXorf1	-1.37191	0.999567	-2.39767	0.0186933	0.0409541	-3.87331	Down
FZD7	2.31141	5.07174	2.45636	0.0160731	0.0360995	-3.87435	Up
NRXN2	-1.54485	7.17087	-2.61985	0.0104197	0.0251706	-3.88025	Down
RHOJ	1.63543	4.30357	2.4402	0.0167598	0.0374485	-3.88322	Up
GJA4	1.31025	2.65424	2.35074	0.021055	0.0452377	-3.88458	Up
GCOM1	1.92169	2.20175	2.31368	0.0231027	0.0488491	-3.88461	Up
PLCD1	1.16333	5.74774	2.59563	0.0111238	0.0265409	-3.88779	Up
LMCD1	1.20015	4.17069	2.453	0.0162139	0.0363685	-3.90466	Up
KIRREL	1.95473	2.81171	2.31935	0.0227788	0.0483218	-3.91442	Up
UBA7	1.15474	4.92463	2.52119	0.0135655	0.0313501	-3.91646	Up
PTPN6	1.17765	4.58108	2.48704	0.0148387	0.0338286	-3.9165	Up
SLC25A43	1.74743	3.61091	2.36754	0.0201803	0.043639	-3.919	Up
TMEM144	-1.56613	5.34262	-2.62754	0.0102049	0.0247336	-3.92142	Down
TSPAN7	-1.04219	8.39307	-2.58827	0.0113461	0.0269797	-3.92311	Down
PRR5L	1.14245	4.32362	2.4631	0.0157944	0.035608	-3.92347	Up
SERPINA1	2.27251	5.62179	2.48415	0.0149513	0.0340486	-3.92992	Up
S100A4	3.37468	3.90621	2.30561	0.0235717	0.0496849	-3.93081	Up
PIPOX	1.96148	5.55099	2.49964	0.0143571	0.0328551	-3.94026	Up
PKD1	-1.05321	7.1046	-2.60086	0.0109682	0.0262551	-3.94815	Down
GPR34	1.57285	5.19215	2.49317	0.0146027	0.0333493	-3.95629	Up
CAPN3	-1.51253	4.29878	-2.60329	0.0108967	0.0261099	-3.9566	Down
GPC6	1.55588	4.05056	2.39246	0.0189432	0.0413833	-3.95871	Up
CAV1	2.35517	6.0854	2.50385	0.0141992	0.032547	-3.96571	Up
PTGS1	1.6507	5.11912	2.47425	0.0153427	0.0348035	-3.96777	Up
LST1	1.38591	3.53738	2.36064	0.0205354	0.0442989	-3.96952	Up
IRF5	1.01846	3.93205	2.41752	0.0177672	0.0393084	-3.97108	Up
BEST1	-1.02694	3.88733	-2.56479	0.0120828	0.0284702	-3.97241	Down
LOC162632	-1.29002	3.35922	-2.53902	0.0129401	0.0301281	-3.98725	Down
LATS2	1.11272	3.80105	2.39072	0.019027	0.0415395	-3.9896	Up
ROBO4	1.20783	5.2541	2.51392	0.013828	0.0318346	-3.98987	Up
TRIM56	1.42101	3.31323	2.32282	0.0225821	0.0479589	-4.01573	Up
KIAA1524	1.04823	2.70505	2.30382	0.0236766	0.0498188	-4.01985	Up
HVCN1	1.17085	4.29381	2.41143	0.0180468	0.0398433	-4.02922	Up
FAM198A	1.3686	4.48841	2.41279	0.0179839	0.0397305	-4.03135	Up
C8orf46	-1.12113	6.59884	-2.57324	0.0118128	0.0279396	-4.03229	Down
NRP1	1.37312	5.9771	2.53708	0.0130071	0.030259	-4.03306	Up
NPIP	-1.18669	4.75916	-2.57457	0.0117708	0.0278558	-4.03862	Down
TCIRG1	1.33453	4.67787	2.4256	0.0174024	0.0386333	-4.04758	Up
GNG11	1.22126	4.72161	2.43763	0.0168711	0.0376472	-4.0513	Up
FUCA2	1.1431	5.67359	2.52168	0.0135479	0.0313268	-4.05634	Up
CXorf57	-1.5643	2.65188	-2.46273	0.0158095	0.0356369	-4.07514	Down
SAMSN1	1.61696	3.8215	2.31695	0.0229155	0.0485546	-4.07802	Up
DCHS1	1.00362	6.29631	2.54625	0.0126943	0.0296641	-4.0836	Up
MAG	-3.14011	5.06934	-2.54292	0.0128069	0.0298675	-4.0852	Down
B3GNT5	1.69768	4.63665	2.37062	0.0200238	0.043345	-4.09315	Up
CDCA5	1.73702	4.0723	2.32048	0.0227145	0.0482097	-4.09336	Up
KIAA0895L	-1.03086	4.98716	-2.55154	0.012517	0.0293252	-4.09847	Down
PRIC285	1.33181	4.87109	2.42158	0.017583	0.0389829	-4.09991	Up
IFI44	1.52646	4.79872	2.39684	0.0187325	0.0410241	-4.10136	Up
CST3	1.17158	10.3794	2.5079	0.0140489	0.0322462	-4.11243	Up
SATB1	-1.15391	5.31433	-2.5444	0.0127568	0.0297753	-4.12512	Down
PALMD	1.23421	3.91519	2.32971	0.0221965	0.047283	-4.12616	Up
ADHFE1	-1.12323	3.3647	-2.46779	0.0156029	0.0352798	-4.12972	Down
SLC39A14	1.01618	6.46417	2.53062	0.0132315	0.030706	-4.13206	Up
ADORA3	1.45814	5.61304	2.45967	0.0159357	0.0358543	-4.14072	Up
LTBP1	1.55314	5.8143	2.46742	0.0156179	0.0352995	-4.14312	Up
EVI2B	1.48398	4.41904	2.34495	0.0213639	0.0457931	-4.14484	Up
PLAT	1.67527	6.10287	2.47557	0.0152898	0.0346975	-4.15397	Up
MFAP4	2.33858	4.93308	2.31457	0.0230519	0.0487722	-4.15978	Up
CCL3	-1.43431	2.70981	-2.42105	0.0176068	0.0390202	-4.16075	Down
PDGFRB	1.00022	6.45388	2.51743	0.0137006	0.0316147	-4.16348	Up
FZD1	1.27703	4.98511	2.40641	0.0182801	0.0402282	-4.16937	Up
OSMR	2.21206	4.9289	2.31837	0.0228343	0.048409	-4.17382	Up
DOK5	1.08904	5.15639	2.43122	0.0171523	0.0381737	-4.18404	Up
C14orf132	-1.2895	6.91821	-2.50076	0.0143148	0.0327789	-4.18554	Down
FAM20C	1.26039	6.90595	2.50819	0.0140382	0.0322348	-4.19623	Up
MGP	2.44422	5.74915	2.35823	0.0206607	0.0445292	-4.20828	Up
PDZRN4	-1.13499	2.07499	-2.31449	0.0230562	0.0487724	-4.20925	Down
ERBB3	-1.69987	4.20595	-2.49803	0.0144176	0.0329803	-4.20927	Down
MYOM1	-1.20279	2.53709	-2.36205	0.0204625	0.0441529	-4.21559	Down
DBNDD2	-1.30937	6.79581	-2.48962	0.0147388	0.0336374	-4.21582	Down
ARHGAP30	1.09779	4.37531	2.33754	0.0217653	0.0464996	-4.22629	Up
IGDCC4	1.48833	5.41377	2.40253	0.0184625	0.0405434	-4.22689	Up
AKR1C1	-1.64895	1.99803	-2.33952	0.0216573	0.0462982	-4.23062	Down
HLADOA	1.93023	4.94816	2.31028	0.0232992	0.0491534	-4.24511	Up
DHRS13	1.05982	4.16899	2.30548	0.0235793	0.0496906	-4.25741	Up
CDKN1C	-1.16177	3.79364	-2.438	0.0168549	0.037621	-4.27055	Down
VAT1L	-1.92214	4.62596	-2.47671	0.0152448	0.0346093	-4.27788	Down
MXRA8	1.5453	5.27597	2.35296	0.0209372	0.0450387	-4.29804	Up
RHBDF1	1.01104	4.48381	2.31781	0.0228664	0.0484648	-4.30993	Up
PHKA1	1.06636	4.92776	2.35162	0.0210083	0.0451652	-4.32097	Up
LMO3	-1.78812	5.91579	-2.45042	0.0163227	0.0365785	-4.32265	Down
SCD	-1.06786	9.14711	-2.39012	0.0190562	0.041587	-4.34919	Down
CA2	1.13729	7.19926	2.44509	0.0165491	0.0370316	-4.35625	Up
BCL7A	-1.07992	4.65894	-2.43208	0.0171145	0.0381147	-4.36294	Down
WASF3	-1.07068	6.35125	-2.43634	0.0169275	0.0377581	-4.3639	Down
APOL6	1.28006	5.27868	2.34532	0.0213441	0.0457622	-4.36665	Up
CDO1	1.1122	6.09279	2.40975	0.0181246	0.0399784	-4.37253	Up
GIMAP4	1.01716	4.78036	2.31157	0.0232244	0.0490356	-4.38672	Up
CSDC2	-1.35911	3.53667	-2.37886	0.0196099	0.0426354	-4.39099	Down
KIF21B	-1.53719	5.61142	-2.41867	0.0177151	0.0392137	-4.41125	Down
RGS1	2.10998	5.9909	2.31749	0.0228844	0.0484969	-4.41589	Up
RND3	1.52853	5.33039	2.30531	0.0235895	0.0497035	-4.41822	Up
VEGFA	2.00306	7.43516	2.40564	0.0183163	0.0402854	-4.4226	Up
CD97	1.40898	5.30704	2.30951	0.0233439	0.0492416	-4.42516	Up
SEMA5A	1.03772	6.76985	2.40799	0.0182063	0.0401012	-4.43101	Up
OS9	1.31596	8.71533	2.40099	0.0185353	0.0406742	-4.43533	Up
MOG	-2.44996	4.62909	-2.40049	0.0185591	0.040713	-4.44702	Down
CADM2	-1.3785	4.82247	-2.40241	0.0184684	0.040551	-4.44761	Down
RCAN1	1.22367	7.60161	2.40096	0.0185366	0.0406742	-4.45909	Up
CCDC103	1.31787	5.40177	2.30481	0.0236184	0.0497276	-4.47258	Up
TMEM176B	1.67373	6.10713	2.31447	0.0230578	0.0487724	-4.51795	Up
GPNMB	1.91272	6.54882	2.31326	0.0231272	0.0488823	-4.55232	Up
NR4A1	-1.20556	4.88228	-2.34879	0.0211582	0.0454387	-4.56615	Down
PAQR6	-1.20867	6.61712	-2.33696	0.0217969	0.0465612	-4.57351	Down
MYH14	-1.72314	4.88677	-2.31794	0.0228588	0.0484549	-4.63944	Down
TMEM132B	-1.90791	4.53621	-2.30782	0.0234426	0.0494312	-4.65726	Down
DGKG	-1.00941	5.00156	-2.30216	0.0237748	0.049988	-4.66758	Down
