# Supplementary material for: Identification of the Prognostic Signatures of Glioma With Different PTEN Status
Source: Front Oncol. 2021 Jul 14;11:633357. doi: 10.3389/fonc.2021.633357 (PMC8317988; doi:10.3389/fonc.2021.633357)
Supplement: Supplementary Table 2 — PTEN mutation list by varscan2 in TCGA glioma patients (Materials and Methods 2.1). [file DataSheet_2.zip › Supplementary Table 5.xlsx]

## Sheet: Sheet1
PTEN-WT subgroup	PTEN-WT vs.normal				Log Rank	univariate Cox			Multivariate Cox
OPR-DEGs	log2FC	p value	FDR	Trend	p value	β	HR (95% CI for HR)	p value	β	HR (95% CI for HR)	p value
EIF3H	1.02	< 0.001***	< 0.001	Up	< 0.001***	-0.74	0.48 (0.35-0.65)	< 0.001***	0.11	1.11( 0.69- 1.80)	0.66
DVL2	1.01	< 0.001***	< 0.001	Up	0.03*	-0.4	0.67 (0.48-0.95)	0.02	0.61	1.84( 1.00- 3.39)	0.05
HSPC159	-1.01	< 0.001***	< 0.001	Down	< 0.001***	0.62	1.90 (1.50-2.40)	< 0.001***	-0.67	0.51( 0.34- 0.77)	< 0.01**
CAMK1	-1.04	< 0.001***	< 0.001	Down	0.04*	0.26	1.30 (1.00-1.70)	0.04	0.15	1.16( 0.77- 1.76)	0.48
C9orf3	-1	< 0.001***	< 0.001	Down	< 0.001***	0.78	2.20 (1.90-2.60)	< 0.001***	-0.12	0.89( 0.67- 1.17)	0.4
H1F0	1.06	< 0.001***	< 0.01	Up	< 0.001***	-0.83	0.44 (0.36-0.54)	< 0.001***	-0.1	0.91( 0.67- 1.22)	0.53
ARHGAP12	1.05	< 0.001***	< 0.01	Up	< 0.001***	-1.3	0.28 (0.23-0.34)	< 0.001***	-0.28	0.76( 0.49- 1.16)	0.2
MPST	1.04	< 0.001***	< 0.001	Up	< 0.001***	-0.62	0.54 (0.42-0.70)	< 0.001***	0.11	1.11( 0.74- 1.68)	0.61
FAM35B	1.05	< 0.01**	0.01	Up	< 0.001***	-1.5	0.23 (0.18-0.29)	< 0.001***	-0.63	0.53( 0.33- 0.86)	0.01*
SLC6A6	-1.05	< 0.01**	0.01	Down	< 0.001***	0.57	1.80 (1.50-2.10)	< 0.001***	0.38	1.46( 1.17- 1.82)	< 0.001***
TTC12	-1.67	< 0.01**	0.01	Down	< 0.001***	0.43	1.5 0(1.40-1.70)	< 0.001***	0	1.00( 0.85- 1.17)	0.99
EPDR1	-1.04	< 0.01**	0.01	Down	< 0.001***	0.52	1.70 (1.40-2.00)	< 0.001***	0.05	1.05( 0.79- 1.41)	0.72
TM4SF20	1.37	< 0.01**	0.02	Up	< 0.001***	-0.48	0.62 (0.52-0.75)	< 0.001***	0.38	1.47( 1.11- 1.93)	0.01*
TMEM84	-1.47	0.01*	0.03	Down	0.03*	0.23	1.30 (1.10-1.40)	< 0.001***	0.24	1.27( 1.08- 1.49)	0.01*
CYP27C1	2.2	0.01*	0.03	Up	< 0.001***	-0.27	0.76 (0.70-0.83)	< 0.001***	0.13	1.14( 1.00- 1.31)	0.06
ONECUT2	2.05	0.01*	0.03	Up	< 0.01**	-0.27	0.76 (0.69-0.84)	< 0.001***	-0.02	0.98( 0.85- 1.12)	0.73
AQP9	-2.11	0.01*	0.03	Down	< 0.001***	0.32	1.4 0(1.30-1.50)	< 0.001***	0.04	1.04( 0.93- 1.17)	0.51
ALMS1P	1.33	0.01*	0.03	Up	< 0.001***	-0.56	0.57 (0.5-0.66)	< 0.001***	0	1.00( 0.82- 1.23)	0.98
LOC100128288	1.08	0.01*	0.03	Up	0.02*	-0.37	0.69 (0.57-0.84)	< 0.001***	-0.15	0.86( 0.62- 1.19)	0.36
SYNPO2L	1.71	0.01*	0.04	Up	< 0.001***	-0.42	0.66 (0.58-0.74)	< 0.001***	-0.06	0.94( 0.80- 1.11)	0.47
CLDN1	-1.22	0.01*	0.03	Down	< 0.001***	0.56	1.8 0(1.50-2.00)	< 0.001***	0.1	1.11( 0.92- 1.33)	0.28
APOB	-1.52	0.01*	0.04	Down	0.03*	0.19	1.2 0(1.10-1.30)	< 0.001***	-0.08	0.93( 0.80- 1.06)	0.31
LOC100190938	1.63	0.01*	0.03	Up	< 0.01**	-0.3	0.74 (0.65-0.84)	< 0.001***	0.31	1.36( 1.14- 1.63)	< 0.001***
TDH	1.96	0.01*	0.04	Up	< 0.001***	-0.58	0.56 (0.51-0.62)	< 0.001***	-0.35	0.70( 0.59- 0.83)	< 0.001***
SSTR5	1.88	0.02*	0.04	Up	< 0.001***	-0.7	0.50 (0.44-0.57)	< 0.001***	-0.28	0.76( 0.62- 0.93)	< 0.01**
LAMC2	-1.57	0.02*	0.04	Down	< 0.001***	0.2	1.20 (1.10-1.30)	< 0.001***	-0.27	0.76( 0.65- 0.89)	< 0.001***
DUSP5	-1.42	0.01*	0.03	Down	< 0.001***	0.39	1.50 (1.40-1.60)	< 0.001***	0.15	1.16( 0.97- 1.38)	0.1
CCNO	-1.79	0.02*	0.04	Down	< 0.001***	0.18	1.20 (1.10-1.30)	< 0.001***	-0.13	0.88( 0.76- 1.02)	0.09
NEUROD4	2.77	0.02*	0.04	Up	< 0.001***	-0.22	0.80 (0.75-0.86)	< 0.001***	-0.03	0.97( 0.87- 1.07)	0.52
SLC16A9	1.45	0.01*	0.03	Up	< 0.001***	-0.68	0.50 (0.45-0.57)	< 0.001***	0.23	1.26( 0.95- 1.67)	0.1
HMGN5	1.66	0.01*	0.04	Up	< 0.001***	-0.92	0.40 (0.35-0.46)	< 0.001***	-0.77	0.46( 0.34- 0.63)	< 0.001***
CCIN	-1.03	0.02*	0.04	Down	< 0.001***	0.5	1.70 (1.40-1.90)	< 0.001***	0.21	1.24( 0.99- 1.54)	0.06
TGM1	1.35	0.02*	0.05	Up	< 0.001***	-0.17	0.84 (0.75-0.95)	< 0.01**	0.02	1.02( 0.86- 1.21)	0.79
CD8A	-1.39	0.02*	0.04	Down	< 0.001***	0.37	1.40 (1.30-1.60)	< 0.001***	-0.06	0.94( 0.80- 1.11)	0.48
ADAMTS1	-1.22	0.01*	0.02	Down	< 0.001***	0.32	1.40 (1.30-1.50)	< 0.001***	0.02	1.02( 0.84- 1.25)	0.81
LOC649330	1.06	0.02*	0.05	Up	< 0.001***	-0.61	0.55 (0.45-0.66)	< 0.001***	0	1.00( 0.78- 1.27)	1
GGTLC2	1.04	0.02*	0.05	Up	< 0.001***	-0.72	0.49 (0.39-0.60)	< 0.001***	-0.07	0.93( 0.69- 1.26)	0.67
OCIAD2	-1.57	0.01*	0.03	Down	< 0.001***	0.49	1.60 (1.50-1.80)	< 0.001***	0.06	1.07( 0.90- 1.27)	0.48
LGR6	-2.36	0.02*	0.04	Down	< 0.001***	0.26	1.30 (1.20-1.40)	< 0.001***	0.19	1.21( 1.11- 1.32)	< 0.001***
LHFPL3	2.23	0.01*	0.04	Up	< 0.001***	-0.25	0.78 (0.73-0.83)	< 0.001***	0.03	1.03( 0.93- 1.15)	0.53
CENPV	-1.49	0.02*	0.04	Down	0.02*	0.15	1.20 (1.10-1.30)	< 0.001***	-0.17	0.84( 0.76- 0.93)	< 0.01**
GLCCI1	1.24	0.02*	0.04	Up	< 0.001***	-0.41	0.66 (0.57-0.77)	< 0.001***	0.24	1.27( 0.96- 1.68)	0.09
SEL1L3	-1.44	0.02*	0.04	Down	< 0.001***	0.44	1.6 0(1.40-1.70)	< 0.001***	0.17	1.19( 1.04- 1.35)	0.01*
MEGF10	-1.28	0.02*	0.04	Down	< 0.01**	0.21	1.20 (1.10-1.40)	< 0.001***	0.25	1.28( 1.08- 1.52)	0.01*
