# Supplementary material for: Identification of the Prognostic Signatures of Glioma With Different PTEN Status
Source: Front Oncol. 2021 Jul 14;11:633357. doi: 10.3389/fonc.2021.633357 (PMC8317988; doi:10.3389/fonc.2021.633357)
Supplement: Supplementary Table 2 — PTEN mutation list by varscan2 in TCGA glioma patients (Materials and Methods 2.1). [file DataSheet_2.zip › Supplementary Table 6.xlsx]

## Sheet: nrDEG_PTEN_WT_risk_score_p_FC
DEGs between high risk patients and low risk patients in TCGA PTEN-wt subgroup
	logFC	AveExpr	t	P.Value	adj.P.Val	B
NOG	-2.25553	3.07016	-19.4627	3.09942e-65	5.11745e-61	137.595
BMP2	-2.12087	5.27935	-19.3218	1.62647e-64	1.34273e-60	136.131
FAM133A	-2.25159	2.36311	-19.2442	4.04842e-64	2.22811e-60	134.908
LOC339674	-1.55698	4.2661	-18.5291	1.7427e-60	7.19345e-57	126.897
MSN	1.62225	7.36358	18.4628	3.77079e-60	1.24519e-56	126.117
RASL10A	-2.29168	3.94788	-18.438	5.03381e-60	1.38522e-56	125.815
LRIT2	-2.21126	-0.284315	-18.347	1.44952e-59	3.41901e-56	124.016
HMX1	-2.77811	1.96301	-17.7586	1.31134e-56	2.16515e-53	117.758
CRTAC1	-2.5228	5.00982	-17.6617	4.00135e-56	6.00603e-53	116.921
CSMD3	-2.92582	3.94729	-17.4157	6.73049e-55	9.26059e-52	114.093
TNFRSF11B	2.63095	0.229601	17.3371	1.6549e-54	2.10184e-51	112.694
TDH	-1.97062	0.013161	-17.3037	2.42276e-54	2.8573e-51	112.267
HMGN5	-1.19506	4.10661	-17.1913	8.73859e-54	9.61885e-51	111.571
CSDC2	-2.28902	5.51514	-17.0079	7.05654e-53	7.28191e-50	109.475
DNAJC12	-1.11862	4.00352	-16.8926	2.61073e-52	2.53563e-49	108.197
FKBP9	1.46183	5.75696	16.882	2.94646e-52	2.70272e-49	108.035
FSTL1	1.45539	6.35026	16.6098	6.3982e-51	5.56003e-48	104.963
LOC254559	-1.8658	6.17245	-16.5476	1.2885e-50	1.06372e-47	104.273
LOC145837	-1.70904	0.24066	-16.5275	1.61606e-50	1.27061e-47	103.653
NACAP1	-2.08199	1.79958	-16.4664	3.21372e-50	2.30703e-47	103.211
TAGLN2	1.67361	6.48429	16.3065	1.93387e-49	1.27721e-46	101.573
NTNG2	-1.45824	4.6249	-16.2916	2.28563e-49	1.45146e-46	101.458
LDHA	1.35076	7.32754	16.2609	3.22304e-49	1.97095e-46	101.067
GALNT13	-2.49855	6.26442	-16.1817	7.80911e-49	4.60486e-46	100.198
SWAP70	1.02315	4.86868	16.0001	5.91418e-48	3.05393e-45	98.2093
TOM1L1	2.56708	0.678944	16.0066	5.50263e-48	3.02846e-45	98.0023
LOC100128977	-1.61184	0.652995	-15.9092	1.62401e-47	7.88648e-45	96.9144
RIPPLY2	-1.55394	0.713406	-15.8908	1.99222e-47	9.13708e-45	96.72
MDGA2	-2.17065	2.65124	-15.8359	3.65896e-47	1.58982e-44	96.3696
LOC442454	-1.81465	1.81272	-15.833	3.78084e-47	1.60065e-44	96.2378
PHYHIPL	-1.36376	8.02159	-15.7919	5.95858e-47	2.39957e-44	95.8876
ULBP3	1.93538	-2.05792	15.8074	5.02145e-47	2.07273e-44	95.5117
RANBP17	-2.22591	1.09491	-15.7381	1.08101e-46	4.05649e-44	95.1167
C12orf34	-1.41583	5.64252	-15.6687	2.32572e-46	8.53333e-44	94.529
TNK2	-1.30979	8.08796	-15.6412	3.15096e-46	1.13099e-43	94.2328
CDHR1	-1.8956	4.97182	-15.628	3.64176e-46	1.27934e-43	94.122
ATOH8	-1.64321	5.74656	-15.581	6.11632e-46	2.06095e-43	93.5678
GNG12	1.66586	5.53779	15.5672	7.11318e-46	2.34891e-43	93.4266
KLRC3	-2.30238	2.75198	-15.5449	9.09215e-46	2.94354e-43	93.2008
C2orf27A	-1.51554	2.47754	-15.5369	9.92957e-46	3.15283e-43	93.0911
DGCR6	-1.33769	5.94311	-15.5233	1.15336e-45	3.59305e-43	92.9272
H2AFY2	-1.55365	4.63038	-15.448	2.63784e-45	7.77739e-43	92.1657
LOC728643	-1.97441	0.953139	-15.4582	2.35855e-45	7.08038e-43	92.061
PTGFRN	1.2486	5.64732	15.381	5.49655e-45	1.51256e-42	91.3821
PID1	-1.18999	6.29926	-15.3692	6.25493e-45	1.69303e-42	91.2386
SHD	-2.2422	6.00053	-15.3231	1.03613e-44	2.67306e-42	90.7584
FERMT1	-2.1866	5.3872	-15.2948	1.41109e-44	3.58438e-42	90.4734
CBLN1	-2.34913	1.69275	-15.2824	1.61567e-44	3.923e-42	90.2552
KCNIP3	-1.65221	5.91172	-15.2689	1.8725e-44	4.41669e-42	90.161
FAM110B	-1.17228	6.30399	-15.2665	1.92298e-44	4.47188e-42	90.1214
ZNF534	-1.08977	-0.234804	-15.2896	1.49396e-44	3.6816e-42	90.1076
EVC2	2.12012	-0.576112	15.2411	2.53707e-44	5.7383e-42	89.5584
DCTD	1.1456	5.16989	15.2096	3.57806e-44	7.87698e-42	89.5391
DUSP26	-1.5084	5.17138	-15.2049	3.76529e-44	8.18009e-42	89.4937
SH2D4A	2.23611	-0.349263	15.2107	3.53592e-44	7.87698e-42	89.2574
C17orf96	-1.10105	3.89407	-15.1645	5.84913e-44	1.25422e-41	89.1149
FLRT1	-1.43773	4.4585	-15.0527	1.97117e-43	3.82894e-41	87.8883
VAX2	-1.46571	2.77487	-15.0473	2.0909e-43	3.92305e-41	87.8277
SOX8	-1.80668	9.03191	-15.048	2.0752e-43	3.92305e-41	87.8032
SAMD11	-2.03798	2.24906	-15.0284	2.5665e-43	4.70838e-41	87.5827
PCBP3	-1.61865	3.2704	-14.9694	4.86235e-43	8.54067e-41	87.0154
CRY2	-1.0261	6.39153	-14.9584	5.47735e-43	9.42048e-41	86.7885
TET1	-1.31688	2.37148	-14.9501	5.99403e-43	1.02028e-40	86.755
EFNB2	1.1709	4.48948	14.9337	7.16097e-43	1.19429e-40	86.6025
LOC399744	-1.17366	2.9371	-14.9272	7.6801e-43	1.26806e-40	86.5512
PRICKLE3	1.32969	0.163989	14.9418	6.5594e-43	1.10512e-40	86.4355
GCSH	-1.62905	1.54397	-14.9106	9.19019e-43	1.50237e-40	86.249
VAV3	2.52319	1.23419	14.8633	1.5312e-42	2.40777e-40	85.729
PRLHR	-3.47839	0.754039	-14.8542	1.68972e-42	2.63198e-40	85.5972
DSCAML1	-1.97075	5.23807	-14.8371	2.03273e-42	3.13667e-40	85.5361
HSF2BP	-1.21363	1.6972	-14.7885	3.4323e-42	5.24728e-40	84.9649
IQGAP1	1.06989	6.18245	14.7299	6.44765e-42	9.67792e-40	84.3396
SERPINA5	2.92781	-0.51555	14.7216	7.04746e-42	1.04829e-39	84.0531
RGR	-2.24368	2.10859	-14.669	1.24057e-41	1.78114e-39	83.7423
CCDC46	1.12509	2.11579	14.6536	1.46206e-41	2.08104e-39	83.5783
STAC	2.74119	-0.89656	14.6766	1.14232e-41	1.6691e-39	83.5412
CLIC1	1.55778	5.63985	14.6497	1.52461e-41	2.15153e-39	83.5058
CDR1	-2.01972	1.61369	-14.6483	1.54819e-41	2.16629e-39	83.4768
CHI3L1	4.25742	5.37636	14.6265	1.95613e-41	2.69148e-39	83.3422
CHRNA4	-2.09809	3.5811	-14.6148	2.21767e-41	2.9769e-39	83.2341
RCOR2	-1.59947	5.23529	-14.6014	2.56054e-41	3.35532e-39	83.01
COL8A1	2.59838	-0.195722	14.6073	2.40402e-41	3.20103e-39	82.8778
C10orf75	-1.12467	4.0584	-14.5795	3.23575e-41	4.17387e-39	82.8423
AQP5	3.0559	-1.79254	14.6037	2.49661e-41	3.29773e-39	82.7047
CHAF1B	1.45584	1.76572	14.5705	3.56216e-41	4.54538e-39	82.6677
NCRNA00093	-2.31476	-0.054149	-14.5564	4.145e-41	5.22429e-39	82.3524
TMEM100	-1.83123	5.83622	-14.5303	5.47518e-41	6.84854e-39	82.2322
C11orf63	1.94537	-0.308379	14.5045	7.21308e-41	8.8877e-39	81.7823
ZC3H12B	-1.55382	2.79892	-14.4416	1.41167e-40	1.66486e-38	81.3863
LATS2	1.1439	2.76201	14.4327	1.55182e-40	1.79176e-38	81.2917
TUB	-1.16677	6.7905	-14.3985	2.23347e-40	2.54323e-38	80.814
GFRA1	-2.2953	4.70756	-14.3861	2.54944e-40	2.88314e-38	80.777
ACTN1	1.39405	6.32266	14.3637	3.23202e-40	3.6302e-38	80.4504
G0S2	2.56218	-0.636854	14.3622	3.28521e-40	3.66501e-38	80.2701
ZDHHC22	-1.81067	6.49201	-14.339	4.20371e-40	4.62716e-38	80.1929
ARL9	2.03947	-2.78003	14.3542	3.57817e-40	3.96505e-38	80.0338
AKR1C3	-1.51913	4.56613	-14.3128	5.55313e-40	5.91533e-38	79.996
CPEB3	-1.12374	3.69806	-14.2831	7.60679e-40	7.84974e-38	79.7259
SSTR5	-1.69919	-2.40627	-14.3094	5.75319e-40	6.05038e-38	79.5842
RPRM	-1.8366	3.93373	-14.259	9.82355e-40	9.89004e-38	79.469
TIMP1	2.80432	4.76879	14.2417	1.17951e-39	1.18029e-37	79.2668
TMBIM1	1.14345	6.14506	14.234	1.2804e-39	1.25944e-37	79.0807
SLC22A6	-2.51602	0.765894	-14.2316	1.31224e-39	1.27449e-37	79.0366
TMEM71	1.90576	-0.14198	14.235	1.26617e-39	1.25938e-37	78.9852
MN1	-1.45185	4.87301	-14.2162	1.54466e-39	1.49146e-37	78.957
MYH15	-1.70828	1.86109	-14.1959	1.91554e-39	1.81768e-37	78.748
SULF2	-1.0898	8.12092	-14.1963	1.90783e-39	1.81768e-37	78.7092
PCDH15	-2.43678	4.75502	-14.1806	2.2519e-39	2.11256e-37	78.6154
AOX1	1.94112	-0.72973	14.1894	2.0504e-39	1.93453e-37	78.4657
PLAT	1.97964	4.28326	14.1306	3.81537e-39	3.49975e-37	78.1102
BCAT1	1.83731	4.53781	14.1286	3.89978e-39	3.55742e-37	78.0708
RINL	1.12766	2.05753	14.106	4.94568e-39	4.46219e-37	77.827
BCL7A	-1.02146	5.71507	-14.1037	5.06836e-39	4.54803e-37	77.7216
MAP1LC3C	2.29978	-2.3025	14.1238	4.10018e-39	3.71967e-37	77.6746
COL4A2	1.82631	6.25993	14.0933	5.65479e-39	5.01969e-37	77.6137
SERPING1	1.6604	5.79325	14.074	6.92966e-39	6.05374e-37	77.4204
MYH6	-1.90256	-0.243565	-14.0748	6.87194e-39	6.03525e-37	77.3158
FHDC1	-1.59893	3.7015	-14.0447	9.43298e-39	8.17729e-37	77.2328
PSRC1	1.34724	5.23566	14.0174	1.25619e-38	1.07466e-36	76.8498
MIPOL1	-1.71856	0.841604	-14.0099	1.35989e-38	1.15738e-36	76.7331
KIAA0495	1.40641	3.73638	13.9891	1.6916e-38	1.42714e-36	76.6518
SMC4	1.21606	4.59364	13.989	1.69414e-38	1.42714e-36	76.5956
IGFBP2	2.83832	4.94189	13.977	1.92099e-38	1.6019e-36	76.4892
PRPS2	1.30824	3.231	13.971	2.04574e-38	1.69734e-36	76.4732
ABCA17P	-1.15533	1.26829	-13.9589	2.32324e-38	1.90841e-36	76.2353
XKR8	1.37633	2.32321	13.9244	3.33485e-38	2.6729e-36	75.962
FLJ16779	-2.05791	6.84032	-13.9019	4.21774e-38	3.36421e-36	75.6154
TMSB10	1.03135	8.177	13.8956	4.50618e-38	3.55988e-36	75.5689
NSUN7	1.88507	-0.568189	13.8967	4.45452e-38	3.53599e-36	75.4587
FAM155A	-1.78283	4.41663	-13.8556	6.85e-38	5.23613e-36	75.2323
GDAP1L1	-1.59385	5.16888	-13.8588	6.62013e-38	5.08395e-36	75.2077
EFEMP2	1.63365	4.61601	13.8512	7.16824e-38	5.45414e-36	75.1711
PHF21B	-1.0364	4.0702	-13.8409	7.98692e-38	5.94018e-36	75.0911
WISP1	2.31891	-0.693669	13.8599	6.54615e-38	5.05063e-36	75.0732
LAMC1	1.13624	5.90114	13.8439	7.7413e-38	5.80985e-36	75.009
RASGEF1C	-1.40336	3.60271	-13.8038	1.17603e-37	8.5918e-36	74.7348
C9orf64	1.33498	2.69394	13.792	1.32932e-37	9.62652e-36	74.6131
SLITRK5	-1.3656	4.11692	-13.7865	1.40886e-37	1.01138e-35	74.5292
SLC25A24	1.11185	2.42963	13.7812	1.48871e-37	1.05043e-35	74.4903
RAD54B	1.18566	1.51647	13.7818	1.47944e-37	1.04837e-35	74.4343
LRRTM4	-1.64027	3.59082	-13.7718	1.64197e-37	1.15364e-35	74.4057
GRID1	-1.05937	5.39668	-13.7836	1.45158e-37	1.03306e-35	74.4027
MYH7	-1.87147	4.40055	-13.7489	2.08291e-37	1.43895e-35	74.132
FAM57B	-1.39463	4.69932	-13.7247	2.68116e-37	1.82175e-35	73.8483
SMOC1	-2.52687	8.35035	-13.7242	2.69519e-37	1.82378e-35	73.8012
ANGPTL2	-1.1776	7.44342	-13.7147	2.97391e-37	1.98795e-35	73.6748
IGFALS	-1.24228	-0.408039	-13.7193	2.83375e-37	1.90196e-35	73.6543
EPHB1	-1.49664	5.99216	-13.7049	3.29124e-37	2.1824e-35	73.5735
EMP3	2.9122	2.9723	13.6789	4.31433e-37	2.79348e-35	73.4532
RPL17	-1.01427	7.23162	-13.6936	3.7016e-37	2.43494e-35	73.4519
RAB34	1.7584	3.69117	13.6589	5.30798e-37	3.41012e-35	73.2411
COL4A1	2.09798	5.84848	13.6635	5.06037e-37	3.26374e-35	73.1659
CD58	1.42163	2.19373	13.6455	6.10128e-37	3.8597e-35	73.0857
TNFAIP6	2.32279	0.301551	13.6549	5.5346e-37	3.54193e-35	73.0561
MGAT4C	-1.98104	1.74828	-13.6358	6.74668e-37	4.2517e-35	72.9597
TCEAL2	-1.26095	6.3564	-13.6307	7.11115e-37	4.44743e-35	72.7983
JPH3	-2.06772	5.08042	-13.6237	7.64976e-37	4.73053e-35	72.797
OSMR	1.66	3.45665	13.6059	9.19937e-37	5.6465e-35	72.7028
OPHN1	-1.18112	6.47488	-13.5948	1.03134e-36	6.30685e-35	72.4272
GAS2L3	1.88688	-0.49283	13.5901	1.08305e-36	6.52634e-35	72.3346
C2orf85	-2.36803	3.40595	-13.5524	1.59944e-36	9.46533e-35	72.1582
GALNT3	1.598	-0.223164	13.5701	1.33233e-36	7.94156e-35	72.1486
VASN	1.95668	2.26167	13.5454	1.71872e-36	9.99217e-35	72.0678
ARL4C	1.32393	5.49514	13.55	1.64014e-36	9.63712e-35	71.9946
LUZP2	-2.1849	5.96548	-13.547	1.69126e-36	9.86729e-35	71.9635
SEL1L3	1.90052	3.40896	13.5122	2.42239e-36	1.37444e-34	71.746
CLEC4F	-1.90071	-0.165108	-13.5185	2.26944e-36	1.30106e-34	71.6309
EEF1A1P9	-1.70388	7.42059	-13.5154	2.34329e-36	1.33875e-34	71.6262
DLL3	-2.15206	6.96316	-13.504	2.63555e-36	1.48517e-34	71.5085
COL5A2	1.83902	4.3133	13.47	3.74173e-36	2.08715e-34	71.2732
PSTPIP1	-1.43137	2.91892	-13.4647	3.95303e-36	2.19759e-34	71.2641
ARPP21	-1.51392	4.78153	-13.4517	4.5211e-36	2.50496e-34	71.0402
FBXO17	1.916	2.35851	13.4357	5.32612e-36	2.92896e-34	70.9555
LOC100128239	-1.13009	2.6364	-13.4251	5.94203e-36	3.24864e-34	70.8565
SLC25A41	-1.20208	0.0334499	-13.4355	5.33958e-36	2.92896e-34	70.801
PABPC5	-1.6214	2.27429	-13.4184	6.36226e-36	3.46691e-34	70.776
SERPINH1	1.44893	5.30338	13.4114	6.83756e-36	3.70891e-34	70.5907
ADHFE1	-1.06851	4.37663	-13.4016	7.56566e-36	4.06894e-34	70.5532
F3	1.42128	5.91309	13.4017	7.56123e-36	4.06894e-34	70.4615
NCRNA00152	2.14	0.766926	13.3788	9.56525e-36	5.09458e-34	70.287
DLL1	-1.4078	5.92307	-13.3679	1.06935e-35	5.65897e-34	70.1155
GABBR1	-1.38946	8.56329	-13.3516	1.26381e-35	6.64546e-34	69.9821
HFE	1.28269	0.796035	13.3377	1.45801e-35	7.57017e-34	69.8661
CXorf1	-1.34861	2.11914	-13.3282	1.60732e-35	8.29043e-34	69.8539
PGCP	1.1995	3.77997	13.3252	1.65593e-35	8.49101e-34	69.8231
LOC148145	-2.31634	-0.000817067	-13.3333	1.52464e-35	7.89133e-34	69.7765
KCNIP2	-1.92832	4.78428	-13.3035	2.06875e-35	1.04138e-33	69.5423
WNT7B	-2.17126	3.55573	-13.2797	2.6382e-35	1.30809e-33	69.3795
ELFN2	-2.03049	5.76295	-13.2882	2.41906e-35	1.20304e-33	69.3247
RPL23P8	-1.41336	1.40461	-13.2722	2.84912e-35	1.40424e-33	69.2468
TRPM8	2.70415	-1.68847	13.2895	2.38727e-35	1.19082e-33	69.2328
SHOX2	3.39339	-1.48394	13.2662	3.03017e-35	1.48902e-33	69.0116
UPK2	-1.30053	-0.525231	-13.2595	3.24361e-35	1.58918e-33	68.9988
VIPR2	-2.40151	4.96359	-13.2493	3.60232e-35	1.75451e-33	68.9935
LRRC16B	-1.19412	3.72277	-13.2409	3.92345e-35	1.89415e-33	68.9713
PTRF	1.19169	6.08626	13.2523	3.49183e-35	1.70573e-33	68.9332
ALDOC	-1.41261	9.63782	-13.2434	3.82544e-35	1.85225e-33	68.9153
DGCR9	-1.38528	2.39044	-13.2329	4.25908e-35	2.03831e-33	68.9038
ANXA1	2.21344	5.3274	13.2406	3.93648e-35	1.8949e-33	68.8742
KLRC2	-3.04576	3.22484	-13.2269	4.5281e-35	2.15456e-33	68.8531
PDPN	2.90784	4.15701	13.2189	4.90979e-35	2.30956e-33	68.7515
SLC25A21	-1.68276	-1.57357	-13.2329	4.25827e-35	2.03831e-33	68.6718
PION	1.25266	2.93746	13.1985	6.04693e-35	2.81242e-33	68.5672
CCDC109B	1.79948	2.28835	13.1961	6.20043e-35	2.87571e-33	68.53
CDNF	-1.07546	0.290859	-13.1991	6.01378e-35	2.8049e-33	68.4395
GPR158	-1.32371	5.4982	-13.1902	6.57859e-35	3.03405e-33	68.3266
VDR	1.59314	-1.08052	13.1839	7.02062e-35	3.21101e-33	68.211
CD101	1.33767	0.695438	13.1727	7.86525e-35	3.55789e-33	68.2038
FAM114A1	1.20377	2.31423	13.1592	9.02944e-35	4.06226e-33	68.1595
AMZ1	-1.57378	2.91337	-13.1572	9.21487e-35	4.12322e-33	68.1508
SMCR5	-1.49313	-1.77729	-13.1762	7.59405e-35	3.45414e-33	68.0935
ADAM12	2.17214	1.72228	13.146	1.03213e-34	4.56877e-33	68.0026
DEPDC1	2.12831	0.210906	13.1434	1.05948e-34	4.6773e-33	67.8871
RBP3	-1.84174	-0.891342	-13.1468	1.02426e-34	4.54611e-33	67.851
GNAL	-1.78278	3.23003	-13.1093	1.49843e-34	6.51067e-33	67.667
SCG3	-1.57462	8.64862	-13.115	1.41498e-34	6.16429e-33	67.5866
SPHKAP	-2.63403	3.44902	-13.1012	1.62688e-34	7.01344e-33	67.5843
ANXA2	1.5619	5.74542	13.117	1.38627e-34	6.05522e-33	67.5814
NRG3	-1.53697	3.71168	-13.1004	1.64035e-34	7.05309e-33	67.5581
MCAM	1.03087	5.92943	13.0764	2.09329e-34	8.90782e-33	67.1556
BGN	1.33518	6.46795	13.0749	2.12546e-34	9.02146e-33	67.1367
ITGB3	1.6654	0.757329	13.0594	2.48702e-34	1.05021e-32	67.0789
LGALS1	1.24985	6.53413	13.065	2.34925e-34	9.94574e-33	67.0358
KIAA1755	-1.09302	5.40155	-13.0398	3.03316e-34	1.26466e-32	66.81
LOC541471	1.99753	1.34232	13.023	3.5968e-34	1.49589e-32	66.752
TTC26	1.06721	1.62851	13.0065	4.25173e-34	1.74628e-32	66.5988
LOC643387	-1.68832	0.226973	-13.0011	4.48994e-34	1.83954e-32	66.4659
GPR1	2.05813	-3.1097	13.0129	3.98117e-34	1.64745e-32	66.4164
ACCN2	-1.07015	7.00474	-12.9945	4.79852e-34	1.9611e-32	66.3276
SLC1A6	-2.17132	1.97038	-12.9773	5.71114e-34	2.31687e-32	66.3275
YPEL4	-1.24108	3.66057	-12.9709	6.09271e-34	2.44761e-32	66.2585
AFF2	-2.00596	3.09091	-12.9651	6.45543e-34	2.57453e-32	66.2252
TMEM154	1.28138	0.525655	12.9699	6.15407e-34	2.46029e-32	66.1719
SSTR1	-2.38442	2.54244	-12.9595	6.83069e-34	2.7111e-32	66.1678
POSTN	4.3195	-0.327974	12.9712	6.07239e-34	2.4454e-32	66.1571
P2RX6	-1.27568	3.13122	-12.9556	7.10737e-34	2.8131e-32	66.1282
BTBD17	-1.60556	4.42576	-12.9614	6.7017e-34	2.66631e-32	66.1128
ATP6V1G2	-1.24087	6.51525	-12.9702	6.13545e-34	2.4588e-32	66.0814
SLC2A10	1.51055	3.25086	12.9495	7.56182e-34	2.97979e-32	66.0644
B3GNT5	1.31287	3.29396	12.9359	8.67179e-34	3.38487e-32	65.9269
FTHL3	-2.03743	2.95494	-12.9292	9.27386e-34	3.61134e-32	65.8683
NEU4	-1.62317	5.35306	-12.938	8.49086e-34	3.3221e-32	65.8029
FAM13C	-1.09754	4.4628	-12.927	9.48737e-34	3.67714e-32	65.7527
PON1	-1.79797	-1.02065	-12.9259	9.58597e-34	3.70665e-32	65.653
OCIAD2	2.102	2.64611	12.8993	1.2533e-33	4.77902e-32	65.57
LOXL4	1.60136	-0.694978	12.9131	1.09062e-33	4.16833e-32	65.5437
EN1	3.08687	-1.59371	12.9172	1.04718e-33	4.03031e-32	65.5373
HOXA7	3.59246	-1.58178	12.9136	1.086e-33	4.16033e-32	65.503
TPTE2P1	-1.52328	1.68273	-12.8929	1.3375e-33	5.07667e-32	65.4738
DES	2.79885	-0.798718	12.8694	1.69358e-33	6.35517e-32	65.1082
KCNN2	-1.19157	4.4476	-12.8594	1.87254e-33	6.97911e-32	65.082
STEAP3	1.91937	3.94217	12.8465	2.1336e-33	7.93422e-32	65.0088
PLSCR1	1.23741	4.31641	12.8419	2.23254e-33	8.26779e-32	64.9215
EID3	1.27753	-0.492021	12.8413	2.248e-33	8.3035e-32	64.8449
CLEC5A	2.71826	-0.127481	12.8355	2.38251e-33	8.74168e-32	64.8144
CMTM5	-1.23941	5.29868	-12.825	2.64615e-33	9.66606e-32	64.6687
KDELC2	1.0723	4.26176	12.8107	3.05524e-33	1.10868e-31	64.612
STIL	1.11656	1.97688	12.8015	3.35193e-33	1.20838e-31	64.5816
RHBDL3	-1.27887	5.56411	-12.8118	3.02196e-33	1.09902e-31	64.5219
CHRNA9	2.44015	-2.15277	12.8134	2.97232e-33	1.08336e-31	64.4869
PTCHD2	-1.3449	4.8529	-12.8008	3.37454e-33	1.21388e-31	64.4644
SERPINA3	2.36272	7.26401	12.7921	3.6808e-33	1.31545e-31	64.322
ANXA2P2	1.97683	4.15303	12.7501	5.60512e-33	1.95658e-31	64.0388
DYNLT3	1.19451	3.98452	12.7487	5.68671e-33	1.98087e-31	64.0223
ITGA5	1.2713	4.53791	12.7523	5.48208e-33	1.91768e-31	64.0112
MEGF11	-1.53889	5.28162	-12.7406	6.16421e-33	2.14268e-31	63.8376
ABCC3	3.25939	1.14676	12.7276	7.02298e-33	2.4208e-31	63.8277
NDRG2	-1.1361	10.3655	-12.723	7.34885e-33	2.52785e-31	63.7201
NET1	-1.06319	5.86988	-12.7218	7.43787e-33	2.55315e-31	63.6112
WEE1	1.3716	3.99709	12.7052	8.78429e-33	2.97208e-31	63.5932
PCDH11X	-1.98102	2.63296	-12.6784	1.14815e-32	3.85306e-31	63.3825
RGS22	2.16359	-1.47733	12.676	1.17524e-32	3.92801e-31	63.1758
IGF2BP3	2.34173	0.846537	12.6619	1.35267e-32	4.48473e-31	63.161
MAPT	-1.00464	8.77811	-12.6702	1.2459e-32	4.14738e-31	63.1447
TMEM61	1.46454	-3.15318	12.6709	1.23704e-32	4.1262e-31	63.0497
RPS2P32	1.46783	-1.06464	12.6583	1.40247e-32	4.63124e-31	63.0229
SGCD	-1.5131	3.70017	-12.6304	1.85172e-32	6.07829e-31	62.8776
CACNG2	-2.61054	0.805551	-12.6171	2.11286e-32	6.88075e-31	62.7218
TEAD3	1.42447	1.84034	12.6127	2.20836e-32	7.16349e-31	62.7187
DSG2	2.45085	-1.91077	12.6299	1.8618e-32	6.09926e-31	62.7045
DGCR10	-1.36169	-0.677388	-12.6234	1.98466e-32	6.47602e-31	62.7009
ARAP3	1.24505	3.86287	12.6118	2.22722e-32	7.21052e-31	62.6802
FAM109B	1.02551	1.55287	12.6018	2.46024e-32	7.9338e-31	62.5989
SSTR2	-1.66389	3.46398	-12.592	2.71375e-32	8.68346e-31	62.5142
IGFN1	-2.79971	1.81883	-12.5868	2.85631e-32	9.12196e-31	62.4675
ANXA2P1	1.52889	-1.21205	12.5939	2.66309e-32	8.55453e-31	62.3878
KIF26A	-1.53891	3.44086	-12.5764	3.16611e-32	1.00337e-30	62.3618
DDIT4L	2.47318	0.586182	12.5771	3.14443e-32	9.98417e-31	62.3196
FAM22A	-1.03764	1.80639	-12.5716	3.32112e-32	1.05048e-30	62.3145
MKRN3	-1.14036	3.3167	-12.566	3.51151e-32	1.10646e-30	62.2633
SH3GL2	-1.71935	5.77299	-12.5671	3.47533e-32	1.09715e-30	62.0976
LOC153328	-2.12582	2.58216	-12.5463	4.26891e-32	1.33746e-30	62.0856
TRAM1L1	-1.04154	3.04042	-12.5224	5.41007e-32	1.67906e-30	61.8461
CCNB3	-1.07588	0.417121	-12.5198	5.55245e-32	1.71679e-30	61.7425
TMEFF2	-1.61136	4.42525	-12.5167	5.72665e-32	1.76734e-30	61.7025
SGSM1	-1.48864	3.91417	-12.5054	6.4048e-32	1.96561e-30	61.6327
C13orf18	1.36981	2.61794	12.475	8.65306e-32	2.62148e-30	61.3882
ADAM29	-1.57022	-2.50217	-12.4947	7.12268e-32	2.17782e-30	61.3617
MARVELD1	1.17693	2.93294	12.4348	1.28707e-31	3.83588e-30	60.9924
RGS16	1.64594	3.1734	12.43	1.34933e-31	3.98791e-30	60.9398
TGFB2	1.65106	4.78738	12.4369	1.26022e-31	3.76265e-30	60.8896
NDST4	-2.30914	-1.43198	-12.4302	1.3466e-31	3.98791e-30	60.7904
USH1C	-2.59734	3.86643	-12.4167	1.5378e-31	4.48597e-30	60.7884
LAMA2	1.22185	4.11238	12.4183	1.51501e-31	4.42732e-30	60.7589
SHANK2	-1.76289	4.15648	-12.4053	1.72091e-31	5.00245e-30	60.6392
FRMPD1	-1.32176	2.05017	-12.3987	1.83709e-31	5.28435e-30	60.6375
TGIF1	1.20499	4.09012	12.4004	1.80722e-31	5.21662e-30	60.5858
SOX6	-1.05978	6.54861	-12.4098	1.64654e-31	4.79471e-30	60.5262
OR51E1	2.0314	-2.84465	12.4037	1.74868e-31	5.07424e-30	60.4778
PLCB1	-1.18452	5.86097	-12.3931	1.94109e-31	5.56411e-30	60.3752
MYCL1	-1.14444	3.87198	-12.3708	2.41691e-31	6.85663e-30	60.3156
TUBA1C	1.6478	4.75678	12.3719	2.391e-31	6.7948e-30	60.2571
GRB14	2.03252	-0.956386	12.3678	2.49029e-31	7.0527e-30	60.2098
PDGFD	1.97484	1.41236	12.348	3.02585e-31	8.48213e-30	60.1263
GPX8	2.09581	0.734	12.3419	3.21247e-31	8.94454e-30	60.0403
SKAP2	1.188	4.42177	12.3465	3.07137e-31	8.59516e-30	60.028
HS3ST3B1	1.86693	-2.39828	12.3491	2.99209e-31	8.40175e-30	59.9648
PKIB	1.82203	1.59956	12.3297	3.62115e-31	9.98145e-30	59.9557
HTRA3	1.81969	0.300874	12.3342	3.46382e-31	9.57975e-30	59.9446
FLNC	1.75932	5.12718	12.338	3.33664e-31	9.27464e-30	59.8976
HSPG2	1.37191	5.13248	12.3375	3.35407e-31	9.30741e-30	59.88
NAMPT	1.17213	6.33064	12.3431	3.17495e-31	8.85499e-30	59.8777
EEPD1	-1.06995	6.15872	-12.3337	3.48336e-31	9.6177e-30	59.7855
MMP14	1.33152	5.95385	12.3277	3.69205e-31	1.01599e-29	59.7381
LGR6	2.70983	0.0516632	12.2984	4.92395e-31	1.33936e-29	59.5926
MEOX2	3.24577	-0.530681	12.2965	5.01489e-31	1.36186e-29	59.5481
PPIAL4C	-1.21804	-0.590462	-12.292	5.24041e-31	1.41843e-29	59.4965
PLK5P	-1.60452	-0.194655	-12.286	5.5595e-31	1.49988e-29	59.4551
ISL2	2.0892	-2.43628	12.278	6.01496e-31	1.61747e-29	59.2817
GJC1	1.2172	3.3358	12.2552	7.51953e-31	2.01224e-29	59.2318
MYT1	-1.83954	4.84546	-12.2626	6.99055e-31	1.87676e-29	59.1896
CCDC8	1.54725	1.47067	12.2468	8.16146e-31	2.18048e-29	59.1502
EMILIN2	1.66026	2.25451	12.2438	8.40302e-31	2.23418e-29	59.1427
CMYA5	1.63727	2.0077	12.2433	8.44356e-31	2.23775e-29	59.1337
KIAA1543	-1.64561	3.30794	-12.2298	9.63642e-31	2.53759e-29	58.9902
LCTL	1.64364	-0.648305	12.2255	1.00528e-30	2.64303e-29	58.8557
FBLL1	-1.33424	3.58317	-12.211	1.15838e-30	3.01673e-29	58.7893
HOXB3	2.82696	-1.17967	12.2197	1.06397e-30	2.78402e-29	58.7781
LOC100133545	-1.38217	-0.184077	-12.2015	1.27125e-30	3.28477e-29	58.6441
GJD3	1.60144	-0.51568	12.2023	1.26026e-30	3.26146e-29	58.6395
SMPD3	-1.23659	4.10301	-12.1965	1.33439e-30	3.44252e-29	58.6033
TSTD1	1.89193	0.817078	12.1799	1.56853e-30	4.0152e-29	58.4844
SHISA7	-1.57143	4.88784	-12.1905	1.41423e-30	3.63712e-29	58.4779
DNAJC22	1.21586	0.0441459	12.1811	1.55028e-30	3.97464e-29	58.459
SLC43A3	1.47944	3.77923	12.1737	1.66636e-30	4.2328e-29	58.4169
IGF2BP2	2.25573	0.228111	12.1709	1.71345e-30	4.33242e-29	58.3744
NNMT	2.65886	1.77775	12.1564	1.97176e-30	4.93268e-29	58.2944
MOXD1	3.04308	1.8889	12.1528	2.0432e-30	5.10366e-29	58.2623
CHGB	-1.80734	6.00015	-12.1749	1.64754e-30	4.20442e-29	58.2614
ACCN4	-1.77912	5.82892	-12.1737	1.66606e-30	4.2328e-29	58.2559
LOC146336	-1.18278	-2.92116	-12.1717	1.69864e-30	4.30157e-29	58.2438
LPPR3	-1.9899	2.09571	-12.1484	2.13355e-30	5.2973e-29	58.2218
LPPR1	-1.6941	5.79453	-12.1626	1.85791e-30	4.67277e-29	58.1471
HES6	-1.22761	7.81908	-12.1611	1.88516e-30	4.73038e-29	58.1326
USP43	-1.60061	2.83099	-12.136	2.40638e-30	5.94787e-29	58.1021
SOX3	-1.56351	2.36259	-12.129	2.57694e-30	6.34097e-29	58.0383
NALCN	-1.16149	5.35734	-12.1495	2.10994e-30	5.25449e-29	58.032
RPL13AP3	-1.45449	-1.61894	-12.1219	2.76112e-30	6.77398e-29	57.8258
FN1	1.12611	8.53944	12.1245	2.69191e-30	6.61402e-29	57.8031
C11orf20	-1.38112	-0.632811	-12.1143	2.97158e-30	7.26871e-29	57.7942
KHDRBS2	-1.88631	-0.060623	-12.1095	3.11272e-30	7.58025e-29	57.7728
FABP5	1.90452	0.52505	12.0835	4.00814e-30	9.66109e-29	57.5509
KIF21B	-1.24879	6.78223	-12.0919	3.69437e-30	8.95709e-29	57.4417
MIR155HG	1.51459	-1.74741	12.08	4.14803e-30	9.96917e-29	57.4224
S100A11	1.39646	5.07749	12.0787	4.19929e-30	1.0063e-28	57.3782
SORCS3	-1.26201	4.22367	-12.0679	4.66387e-30	1.10958e-28	57.3522
PAK7	-1.69647	2.60363	-12.053	5.38603e-30	1.27405e-28	57.3103
CABP4	1.1859	-1.48175	12.0613	4.96968e-30	1.17894e-28	57.2567
DNM3	-1.1711	5.99314	-12.0581	5.12617e-30	1.21432e-28	57.1218
TNFRSF12A	2.12341	3.24336	12.0307	6.68464e-30	1.57222e-28	57.0812
SCN11A	-1.0948	-0.611962	-12.0371	6.28437e-30	1.4823e-28	57.0613
HAR1A	-1.68094	0.503617	-12.0279	6.87418e-30	1.6145e-28	57.0185
KSR2	-2.15673	3.09093	-12.0136	7.89007e-30	1.83742e-28	56.9232
RAB36	1.56683	2.4388	12.0116	8.04349e-30	1.87051e-28	56.9156
PTK6	-1.12153	0.619447	-12.0154	7.75706e-30	1.81155e-28	56.9015
SLC14A2	-2.06956	-1.01772	-12.0198	7.43375e-30	1.73851e-28	56.8808
CDH20	-1.20633	5.54661	-12.023	7.20809e-30	1.69052e-28	56.8026
MRC2	1.18707	6.04678	12.0137	7.8839e-30	1.83742e-28	56.6947
C21orf7	1.65094	1.47385	11.9856	1.03457e-29	2.36919e-28	56.6515
DKFZp779M0652	-1.23311	0.0746845	-11.9822	1.06934e-29	2.44541e-28	56.5655
KCNJ11	-1.74298	3.89371	-11.9701	1.20117e-29	2.73929e-28	56.4562
ENHO	-1.28538	6.85757	-11.9892	9.9868e-30	2.29335e-28	56.456
WDR86	-1.31126	1.69847	-11.9636	1.27898e-29	2.90071e-28	56.4484
NKD1	-1.11369	3.99954	-11.9711	1.18991e-29	2.71736e-28	56.4439
SHROOM3	1.66294	2.56476	11.9551	1.38874e-29	3.13245e-28	56.3759
TCTEX1D1	2.21834	-0.365868	11.949	1.47291e-29	3.31777e-28	56.2372
CALCRL	-1.26254	6.39435	-11.9637	1.27811e-29	2.90071e-28	56.2101
CUX2	-2.2827	2.86544	-11.9325	1.72619e-29	3.86718e-28	56.1565
CCNB1	1.33026	3.5571	11.9349	1.68743e-29	3.78549e-28	56.1408
RAB33A	-1.02098	3.90548	-11.9318	1.73796e-29	3.88301e-28	56.0768
ABCC8	-1.97666	3.98149	-11.9234	1.88425e-29	4.19849e-28	56.0084
CYP2E1	-1.28754	1.65419	-11.9165	2.01511e-29	4.46371e-28	55.9997
CD97	1.17262	4.29515	11.9274	1.81306e-29	4.04532e-28	55.9987
SOD2	1.22466	7.78918	11.9324	1.72893e-29	3.86807e-28	55.9333
MGC12916	1.30929	-3.35668	11.9172	2.00093e-29	4.4405e-28	55.8279
LSP1	1.70098	2.71657	11.8939	2.50447e-29	5.49155e-28	55.7916
PDLIM4	2.11951	2.22441	11.8863	2.69255e-29	5.88052e-28	55.724
CDCA8	1.65504	1.82378	11.8806	2.84396e-29	6.1948e-28	55.6651
HMP19	-2.01315	6.61202	-11.9053	2.24258e-29	4.93697e-28	55.6638
JPH4	-1.43307	6.42435	-11.9057	2.23426e-29	4.92523e-28	55.6583
COL6A2	1.91559	4.64681	11.8905	2.58572e-29	5.66218e-28	55.634
OSBPL10	1.20926	2.07604	11.8728	3.06526e-29	6.6418e-28	55.5949
SYT15	-1.16999	1.99684	-11.8647	3.31508e-29	7.13628e-28	55.5166
DNAH11	1.69919	-1.8021	11.8781	2.91347e-29	6.32951e-28	55.5136
KIAA0040	1.50829	3.68887	11.8664	3.26213e-29	7.03148e-28	55.4807
LGALS3	1.55321	4.80712	11.8645	3.32179e-29	7.14141e-28	55.3573
PHACTR3	-1.36847	5.76218	-11.8713	3.11048e-29	6.73096e-28	55.3449
HPSE2	-2.61492	0.939167	-11.8424	4.10557e-29	8.7242e-28	55.2837
HOXA1	1.97557	-2.24738	11.848	3.89093e-29	8.32165e-28	55.2135
REPS2	-1.40203	5.04105	-11.8448	4.01157e-29	8.54646e-28	55.1415
KLF1	-1.0141	-1.67891	-11.8281	4.70781e-29	9.95271e-28	55.0487
ARSD	1.1409	3.96607	11.7982	6.26842e-29	1.31509e-27	54.803
ADAMTS20	-2.37602	-1.17885	-11.7976	6.3061e-29	1.32132e-27	54.7814
DUSP9	-1.72731	1.24263	-11.7881	6.90492e-29	1.43225e-27	54.7774
C13orf26	1.97488	-1.84987	11.7963	6.38739e-29	1.33496e-27	54.7443
DAND5	-1.04417	-0.155032	-11.7895	6.81836e-29	1.41786e-27	54.7403
LOC84989	-1.12984	0.240764	-11.7869	6.98776e-29	1.44761e-27	54.73
KLRC4	-2.00005	-0.0686615	-11.7836	7.21431e-29	1.49081e-27	54.6903
FGFBP3	-1.15113	4.31706	-11.7848	7.13153e-29	1.47555e-27	54.6377
C21orf125	-1.50805	-1.34423	-11.7753	7.80807e-29	1.60948e-27	54.5665
MORN3	1.46038	-1.05726	11.7697	8.234e-29	1.68674e-27	54.5251
FAM123A	-1.14871	5.23856	-11.7796	7.49017e-29	1.54588e-27	54.4994
SERPINF1	1.37632	4.10329	11.7662	8.51733e-29	1.74047e-27	54.4907
ADAMTSL4	1.20886	1.59028	11.7534	9.62648e-29	1.95502e-27	54.4591
MKX	-1.992	1.87869	-11.7509	9.85615e-29	1.99675e-27	54.4422
SNAP91	-1.77093	5.61896	-11.7742	7.88559e-29	1.61939e-27	54.4394
ECT2	1.01288	3.60827	11.7514	9.80553e-29	1.98893e-27	54.3924
KCNK7	-1.13689	0.583621	-11.7495	9.988e-29	2.0185e-27	54.3915
PTPRT	-1.89462	4.85861	-11.7619	8.87398e-29	1.80887e-27	54.3882
C3orf52	1.3287	-2.54506	11.758	9.2115e-29	1.87535e-27	54.3588
HIP1R	-1.14815	7.4979	-11.766	8.53383e-29	1.74168e-27	54.3401
CA3	2.23616	0.368868	11.7321	1.17975e-28	2.36681e-27	54.226
RDM1	1.55024	-3.04327	11.7417	1.07658e-28	2.16772e-27	54.194
PPP1R1A	-1.73808	3.52297	-11.7255	1.25619e-28	2.51406e-27	54.162
FGFRL1	1.117	4.54191	11.7336	1.16263e-28	2.3353e-27	54.1299
COL1A2	1.63922	5.52143	11.719	1.33581e-28	2.66694e-27	53.9205
DPP4	1.66468	-0.248593	11.7011	1.58476e-28	3.14873e-27	53.9113
FAM123C	-2.2359	2.25551	-11.6814	1.91183e-28	3.75788e-27	53.7917
RGS11	-1.27145	4.5796	-11.6949	1.68162e-28	3.33317e-27	53.7628
PPAPDC1A	-1.11425	3.78204	-11.6852	1.8436e-28	3.6339e-27	53.7524
HAR1B	-1.47601	-1.78154	-11.6891	1.77599e-28	3.50757e-27	53.7463
CTTNBP2	-1.01232	5.78036	-11.7016	1.57663e-28	3.13635e-27	53.7272
C5orf62	1.1925	4.2877	11.6831	1.88156e-28	3.7028e-27	53.6821
CCDC19	1.8344	-2.55971	11.673	2.07047e-28	4.05522e-27	53.5684
GDF10	-2.13127	1.64341	-11.6562	2.42951e-28	4.72481e-27	53.5505
RPL21	-1.55283	-1.02978	-11.658	2.38696e-28	4.64754e-27	53.4838
KCNB1	-1.54131	3.1873	-11.6481	2.62404e-28	5.07325e-27	53.4532
SLC6A10P	-1.38856	-0.797825	-11.6499	2.57784e-28	4.98977e-27	53.4163
LOC100130776	1.6676	1.35701	11.6333	3.01974e-28	5.80429e-27	53.3297
SP100	1.03678	4.17683	11.635	2.97077e-28	5.71683e-27	53.2382
E2F7	1.83253	0.372494	11.6189	3.46099e-28	6.59865e-27	53.1681
DIRAS3	1.62987	2.44612	11.6147	3.60136e-28	6.83473e-27	53.1658
PDZD4	-1.03194	7.68252	-11.6397	2.84158e-28	5.48101e-27	53.1521
KDELR3	1.4225	0.434458	11.6171	3.52123e-28	6.69804e-27	53.1514
PYGL	1.13273	4.6359	11.6296	3.12835e-28	5.9991e-27	53.1394
HOXC4	1.88231	0.138705	11.6155	3.57448e-28	6.79152e-27	53.1285
LOX	1.80306	1.72622	11.6077	3.84815e-28	7.26965e-27	53.0989
GRIN2C	-1.41911	3.80719	-11.6139	3.62877e-28	6.87884e-27	53.0846
GDF15	2.20367	-0.0733198	11.6093	3.79051e-28	7.16896e-27	53.0647
LAMB1	1.40734	4.68713	11.6186	3.47209e-28	6.6122e-27	53.0388
CACNA2D2	-1.27536	2.94952	-11.5936	4.39947e-28	8.25451e-27	52.9538
GSX2	1.92341	-2.77296	11.6011	4.09789e-28	7.71497e-27	52.898
PDE2A	-1.34985	5.58372	-11.6103	3.75649e-28	7.11278e-27	52.882
KCNK4	-1.44484	1.17499	-11.5742	5.28675e-28	9.84099e-27	52.7736
GRIA4	-1.43119	7.02511	-11.5991	4.17749e-28	7.85587e-27	52.7558
PDGFA	1.19305	4.75888	11.5899	4.55797e-28	8.5325e-27	52.7551
FUT9	-1.43633	5.53463	-11.5945	4.36156e-28	8.19268e-27	52.739
RARRES2	2.26928	2.02276	11.5687	5.56771e-28	1.03407e-26	52.7382
IGFBP5	1.21861	8.33162	11.5912	4.50001e-28	8.43356e-27	52.719
GPR17	-2.12645	5.38235	-11.5872	4.67554e-28	8.74269e-27	52.7033
PLBD1	1.35223	1.26713	11.5542	6.38503e-28	1.1766e-26	52.5904
ZNF488	-1.67322	4.85803	-11.5671	5.65527e-28	1.04915e-26	52.545
CHADL	-1.11994	4.98894	-11.5608	5.99751e-28	1.1089e-26	52.4571
RAB42	1.48254	-0.731603	11.5387	7.39539e-28	1.35372e-26	52.3863
C1RL	1.31547	3.41954	11.5253	8.38811e-28	1.53204e-26	52.2879
CASP4	1.31256	2.46251	11.5132	9.40922e-28	1.70908e-26	52.2185
SPRY1	1.4143	3.43991	11.5001	1.06382e-27	1.91754e-26	52.0524
PHLDA2	1.77416	-1.79895	11.5024	1.04138e-27	1.88121e-26	52.0164
SEMA6B	-1.00382	5.84406	-11.518	8.98744e-28	1.63969e-26	51.9983
CYS1	-1.2296	2.1651	-11.4879	1.19348e-27	2.13958e-26	51.9871
CCDC85A	-1.23657	3.21305	-11.4839	1.23925e-27	2.21202e-26	51.9161
PVT1	1.45717	-0.186682	11.4849	1.22748e-27	2.19577e-26	51.9064
FAM83D	1.47144	1.16319	11.4719	1.38748e-27	2.4686e-26	51.8254
ABLIM3	-1.08652	5.62643	-11.4937	1.1306e-27	2.03347e-26	51.7817
TCEA3	1.46506	1.17409	11.4536	1.64849e-27	2.90793e-26	51.6563
ULBP1	1.57859	-2.03526	11.4638	1.49829e-27	2.66004e-26	51.6525
ZNF804A	-1.30994	2.76521	-11.4512	1.68668e-27	2.96895e-26	51.6347
PLAUR	1.43493	2.51781	11.4463	1.76497e-27	3.09357e-26	51.5971
CDC26	-1.10454	1.64465	-11.4459	1.77159e-27	3.10188e-26	51.5944
MCF2L2	-1.45639	3.48463	-11.4498	1.70821e-27	3.00044e-26	51.5808
TXLNB	1.59954	1.19644	11.4433	1.8163e-27	3.17343e-26	51.5619
IGFBP3	1.80809	5.53118	11.4621	1.52202e-27	2.69636e-26	51.5127
WNT16	1.73119	-2.04682	11.4429	1.8229e-27	3.1816e-26	51.4605
EYA4	2.16161	0.025152	11.431	2.03881e-27	3.54718e-26	51.4182
C20orf203	-1.21426	-0.238726	-11.4285	2.08759e-27	3.62598e-26	51.384
LOC440040	-1.86007	-0.854166	-11.4284	2.08849e-27	3.62598e-26	51.3657
CLEC18B	1.66663	1.32029	11.415	2.36796e-27	4.06418e-26	51.304
KCNK3	-1.71393	3.29798	-11.417	2.32417e-27	3.99317e-26	51.2924
KIAA1409	-1.52144	4.47861	-11.4261	2.13528e-27	3.69479e-26	51.2631
SRPX2	2.2005	1.21047	11.4067	2.56035e-27	4.37618e-26	51.2267
CLCF1	1.67745	0.163189	11.4068	2.55739e-27	4.37618e-26	51.1985
KIF23	1.80104	1.40384	11.3992	2.74806e-27	4.66982e-26	51.1595
ITK	1.73026	-1.46014	11.4015	2.68877e-27	4.58145e-26	51.0999
LOC644936	-1.62577	-0.119618	-11.3963	2.82303e-27	4.79045e-26	51.0922
METTL7B	2.45753	3.40493	11.3844	3.15721e-27	5.33013e-26	50.9913
EMILIN3	2.64458	2.17836	11.3754	3.43273e-27	5.76579e-26	50.9459
OSR2	2.12331	-2.29142	11.3807	3.2671e-27	5.50439e-26	50.8826
SHCBP1	1.30194	1.79016	11.3643	3.81052e-27	6.36797e-26	50.8428
LRRTM3	-1.06284	4.88764	-11.3845	3.153e-27	5.32848e-26	50.8203
C14orf132	-1.02309	7.7208	-11.3883	3.04246e-27	5.15751e-26	50.8022
S100A4	1.88373	1.71847	11.3526	4.25091e-27	7.07528e-26	50.7348
RBP1	2.10069	3.85286	11.3596	3.98197e-27	6.64103e-26	50.7254
EYA1	-1.80853	3.86259	-11.3598	3.97181e-27	6.63079e-26	50.7198
DMRTA2	2.463	-0.467237	11.3534	4.21804e-27	7.02766e-26	50.6901
CDH18	-1.96617	1.73628	-11.3286	5.31797e-27	8.76297e-26	50.5145
KLRK1	-1.50059	1.84132	-11.3284	5.32578e-27	8.76709e-26	50.5136
SERPINE1	2.29577	4.10242	11.333	5.10267e-27	8.41659e-26	50.4644
CA2	1.08473	5.88146	11.3519	4.27844e-27	7.11392e-26	50.4521
AK3L1	1.01215	3.21693	11.3216	5.67582e-27	9.31545e-26	50.4113
MYH7B	-1.39016	1.90186	-11.3125	6.1824e-27	1.00867e-25	50.3671
KLHL32	-1.21871	4.35322	-11.3268	5.40883e-27	8.89493e-26	50.3482
LOC441666	-1.64866	1.32085	-11.3036	6.71312e-27	1.08881e-25	50.2793
GABRB3	-1.67742	5.35337	-11.3237	5.56466e-27	9.14209e-26	50.234
CDKN3	1.34087	1.11073	11.2936	7.37329e-27	1.19236e-25	50.1826
FAM19A3	1.52178	-2.49023	11.3048	6.63884e-27	1.07888e-25	50.1826
SFRP2	-2.69072	4.76405	-11.2987	7.02729e-27	1.13864e-25	50.0991
HOXA10	2.97566	-1.19026	11.2899	7.62673e-27	1.22974e-25	50.0882
ASB5	1.65816	-1.5702	11.2897	7.64651e-27	1.23172e-25	50.0742
SCRT1	-1.99753	3.47869	-11.2854	7.95411e-27	1.27629e-25	50.0674
CDC6	1.30582	1.83011	11.2778	8.54197e-27	1.36796e-25	50.0486
KCNJ9	-1.41739	4.25673	-11.2874	7.80661e-27	1.25384e-25	50.0007
MCF2	-1.75228	1.45184	-11.2687	9.29848e-27	1.48479e-25	49.9614
ALOX5AP	1.51496	4.06234	11.2717	9.03898e-27	1.44475e-25	49.8805
SPP1	1.61303	8.92419	11.2805	8.32698e-27	1.33482e-25	49.8494
TCTE1	-1.10749	-0.980697	-11.2617	9.92076e-27	1.57502e-25	49.8369
FZD6	1.00696	2.45465	11.2393	1.22224e-26	1.92378e-25	49.6905
MAOB	1.85223	5.93458	11.2651	9.61455e-27	1.5323e-25	49.6658
B3GNT7	1.33501	1.55313	11.2273	1.36631e-26	2.12822e-25	49.584
SLC8A3	-1.40151	4.23584	-11.2398	1.2166e-26	1.91672e-25	49.5634
SLC2A4	-1.38734	1.29739	-11.2228	1.42381e-26	2.20945e-25	49.5395
CYP1A1	-1.26431	-2.04663	-11.2277	1.36102e-26	2.12198e-25	49.4952
ALDH1A3	2.2054	-0.520504	11.222	1.43407e-26	2.22328e-25	49.489
DSCAM	-1.27949	5.48451	-11.2452	1.15642e-26	1.82714e-25	49.4886
INA	-2.00833	5.16098	-11.2354	1.26735e-26	1.99098e-25	49.4469
CASQ1	-1.00955	3.70658	-11.2187	1.47865e-26	2.29025e-25	49.4208
SPON2	1.64442	1.37471	11.209	1.6184e-26	2.50201e-25	49.4155
SGMS2	1.00824	0.782206	11.2088	1.62129e-26	2.50412e-25	49.4008
FAM110C	1.35228	-2.86562	11.2113	1.58441e-26	2.45176e-25	49.3222
AEBP1	1.81306	6.51494	11.2278	1.35931e-26	2.12132e-25	49.3076
CDC20	1.85574	2.17254	11.1948	1.84701e-26	2.83157e-25	49.2883
SP7	-1.03753	-1.93576	-11.2023	1.72297e-26	2.65125e-25	49.2682
CAPG	1.23386	5.25152	11.2007	1.74794e-26	2.68717e-25	49.0963
LRRC37A4	-1.09131	3.55557	-11.181	2.09894e-26	3.19112e-25	49.0904
VIM	1.42626	9.752	11.1914	1.90516e-26	2.91529e-25	49.0603
LOXL1	1.73237	0.863448	11.1707	2.30813e-26	3.48669e-25	49.0579
CD300LG	-1.6828	-0.911821	-11.1732	2.25543e-26	3.41333e-25	49.0347
SPAG4	1.70056	-1.48546	11.1741	2.23758e-26	3.38942e-25	49.0267
KIF18A	1.58911	0.229737	11.1546	2.67926e-26	4.01064e-25	48.8963
COL5A1	2.07979	2.4475	11.1485	2.83413e-26	4.23095e-25	48.8615
SLC9A2	-1.53493	-0.231687	-11.1476	2.85715e-26	4.26146e-25	48.8206
ARNTL2	1.11964	0.728519	11.1384	3.11052e-26	4.62266e-25	48.7604
HSPB1	1.04439	6.84278	11.1639	2.45881e-26	3.70753e-25	48.709
MYOD1	-2.05926	-2.43329	-11.1302	3.35788e-26	4.97683e-25	48.6019
CD248	1.63626	2.65287	11.1086	4.09516e-26	5.98895e-25	48.4924
PRRX2	1.48306	-3.02061	11.1143	3.88525e-26	5.70216e-25	48.4452
NCRNA00176	-1.31052	0.939592	-11.1031	4.31007e-26	6.28653e-25	48.4447
FAM129A	1.32637	3.63894	11.1034	4.29623e-26	6.27189e-25	48.3779
PLEK2	1.77027	-1.85847	11.0988	4.48461e-26	6.52958e-25	48.3361
BEST3	-1.31974	4.54364	-11.1085	4.0994e-26	5.98984e-25	48.3238
GLRA3	-2.18371	-0.217441	-11.0888	4.91577e-26	7.13847e-25	48.2906
TOX	-1.06675	5.0639	-11.1112	3.99803e-26	5.85208e-25	48.2867
C1R	1.38403	5.98332	11.1137	3.90944e-26	5.73257e-25	48.2616
CENPE	1.48656	1.40235	11.0682	5.94148e-26	8.56019e-25	48.1372
HILS1	2.0071	-2.53374	11.0658	6.07502e-26	8.72973e-25	48.021
MFAP2	2.02834	-0.312145	11.0585	6.49995e-26	9.30796e-25	48.0143
RUNDC3A	-1.1807	6.46823	-11.0863	5.03209e-26	7.29455e-25	47.9981
C9orf122	-1.59752	0.0736396	-11.045	7.35535e-26	1.04965e-24	47.9019
DPYD	1.4093	3.20302	11.0458	7.30549e-26	1.04343e-24	47.8908
FAM46B	1.50451	-0.0364771	11.0344	8.11006e-26	1.15138e-24	47.8035
DPP10	-1.48865	4.30684	-11.0414	7.60204e-26	1.08298e-24	47.7445
EVC	1.17887	2.44628	11.0234	8.97283e-26	1.26733e-24	47.7258
TWIST1	1.31582	0.410396	11.0239	8.93358e-26	1.26286e-24	47.7188
GAL3ST1	-1.24744	3.2434	-11.0272	8.6665e-26	1.22616e-24	47.718
LOC283314	1.01188	-1.48328	11.0226	9.03534e-26	1.27506e-24	47.6617
CISH	1.25204	0.804991	11.0001	1.11095e-25	1.55186e-24	47.5128
FMOD	2.35159	2.52266	10.9998	1.11372e-25	1.55441e-24	47.5107
CLDN9	-1.05941	-0.137774	-10.9928	1.1879e-25	1.65096e-24	47.4263
LRGUK	1.36956	-1.73722	10.9941	1.17374e-25	1.63404e-24	47.3989
SCD	-1.04251	10.0845	-11.008	1.03379e-25	1.45136e-24	47.397
GRID2IP	-1.02093	0.0463109	-10.986	1.26471e-25	1.75204e-24	47.3689
PLP2	1.49812	3.61338	10.9796	1.34087e-25	1.85419e-24	47.2577
SAMD9L	1.05776	4.35354	10.9859	1.26487e-25	1.75204e-24	47.2243
CTHRC1	1.66511	0.687374	10.9661	1.51741e-25	2.09481e-24	47.2058
IFITM3	1.05622	6.86695	10.9944	1.1704e-25	1.63076e-24	47.1628
ENPP1	1.03856	0.863228	10.9507	1.74635e-25	2.39088e-24	47.0694
CPA4	1.51353	-2.09988	10.9539	1.69516e-25	2.32852e-24	47.0296
BANK1	1.31846	-1.5124	10.951	1.74203e-25	2.38694e-24	47.019
CALN1	-1.97492	4.52815	-10.9621	1.57283e-25	2.1677e-24	47.0167
CLGN	-1.35674	2.57988	-10.9353	2.00977e-25	2.72218e-24	46.9266
KCNH8	-1.36268	3.10414	-10.9363	1.99126e-25	2.69997e-24	46.9075
RAB32	1.15113	2.85282	10.9242	2.22517e-25	2.99184e-24	46.8129
LHX5	-2.57714	-1.32162	-10.9269	2.17047e-25	2.92305e-24	46.8087
TUBB6	1.08752	4.79692	10.9445	1.84797e-25	2.5154e-24	46.7989
SLIT1	-1.42657	7.3771	-10.9489	1.77544e-25	2.42668e-24	46.763
BDKRB2	1.6224	0.0974426	10.9104	2.52316e-25	3.36781e-24	46.6946
GADD45A	1.07145	5.10366	10.918	2.35479e-25	3.15327e-24	46.528
ZNF578	-1.01393	2.866	-10.8881	3.09233e-25	4.08459e-24	46.4874
LGR5	-1.50996	2.6373	-10.8839	3.21107e-25	4.23128e-24	46.4624
ATCAY	-1.64299	7.12688	-10.9153	2.41325e-25	3.22894e-24	46.4552
MMD2	-1.58698	4.21465	-10.8884	3.08162e-25	4.08025e-24	46.3727
SFTPC	-1.34368	0.0767065	-10.8649	3.81901e-25	4.98858e-24	46.287
orf340602	-1.00283	-2.23817	-10.8705	3.62775e-25	4.74625e-24	46.2822
OLIG2	-1.24592	8.10032	-10.8778	3.39475e-25	4.46619e-24	46.1432
CFH	1.15519	3.77058	10.8557	4.15127e-25	5.40976e-24	46.1189
RNF165	-1.18651	3.7454	-10.8546	4.19412e-25	5.46129e-24	46.1113
LRP1B	-1.05442	5.70954	-10.8725	3.56172e-25	4.67345e-24	46.0746
KMO	1.47282	-1.15882	10.8372	4.91168e-25	6.35057e-24	46.0142
CLSPN	1.52446	0.437742	10.8289	5.29678e-25	6.8271e-24	45.9744
NKAIN4	-1.24997	7.22417	-10.8605	3.9739e-25	5.18271e-24	45.9594
DUSP5	1.40025	2.47499	10.8206	5.70902e-25	7.32983e-24	45.9012
LPHN2	1.04691	4.27404	10.8272	5.37896e-25	6.92221e-24	45.801
PDLIM1	1.53803	2.68207	10.8047	6.59204e-25	8.43077e-24	45.7512
LOC644165	-1.15181	-0.0298762	-10.8041	6.6272e-25	8.46918e-24	45.7444
DNASE1L2	-1.02125	1.03549	-10.7939	7.2688e-25	9.24616e-24	45.6721
PTPN22	1.48509	-1.89016	10.7976	7.03258e-25	8.95948e-24	45.6452
MACC1	1.50149	-1.97067	10.7908	7.47918e-25	9.49913e-24	45.583
EMP1	1.31608	6.45541	10.8185	5.81596e-25	7.46133e-24	45.5759
KIF2C	1.68165	2.26163	10.7795	8.28147e-25	1.04458e-23	45.541
MTMR7	-1.0667	3.70058	-10.7901	7.52918e-25	9.55529e-24	45.5361
PTTG1	1.49968	2.66234	10.7701	9.01728e-25	1.13393e-23	45.4432
NUAK2	1.03921	1.52305	10.7523	1.0593e-24	1.32201e-23	45.3065
BCAN	-1.27679	11.5674	-10.7628	9.63226e-25	1.20575e-23	45.2447
CRYAB	-1.13168	10.564	-10.7649	9.4495e-25	1.18551e-23	45.2254
UPP1	1.14429	3.45093	10.7428	1.15446e-24	1.43534e-23	45.1415
HSPA7	1.63636	0.419635	10.7332	1.25917e-24	1.55732e-23	45.1252
SCNN1B	2.00483	-2.56608	10.7343	1.24631e-24	1.54373e-23	45.0708
TJP2	-1.01453	7.60042	-10.7579	1.00716e-24	1.25884e-23	45.0477
LTF	3.66879	1.18632	10.7171	1.45497e-24	1.79009e-23	44.9947
HRH3	-1.94749	1.89251	-10.7119	1.5255e-24	1.8699e-23	44.9463
SYNPO2L	-1.19333	-0.175327	-10.7097	1.55619e-24	1.90328e-23	44.9055
ALDH3A1	1.53188	-1.91887	10.7122	1.52147e-24	1.86634e-23	44.8905
KLHL4	1.39078	3.69383	10.7151	1.48147e-24	1.81998e-23	44.8739
ADCY2	-1.06439	7.13588	-10.7346	1.24324e-24	1.54108e-23	44.8259
THSD4	-1.21956	3.66324	-10.7081	1.57758e-24	1.92517e-23	44.8115
DACH2	-1.9555	1.60716	-10.6945	1.78444e-24	2.16162e-23	44.794
RUNX1	1.32626	3.66994	10.7046	1.62917e-24	1.98371e-23	44.7815
MAN1C1	1.09543	4.98132	10.7207	1.40938e-24	1.73659e-23	44.7681
PLEKHA4	1.36051	4.60423	10.7128	1.51215e-24	1.85629e-23	44.7481
LHFPL4	-1.20731	6.11029	-10.7209	1.4058e-24	1.73347e-23	44.7031
DEGS2	-1.02026	1.12484	-10.6833	1.97335e-24	2.37651e-23	44.6927
C6orf186	1.12001	-3.06897	10.6911	1.83898e-24	2.2228e-23	44.678
KIF20A	2.01505	1.21056	10.6764	2.09867e-24	2.5146e-23	44.6339
SEC31B	-1.00197	4.18178	-10.692	1.82505e-24	2.20757e-23	44.6013
OTOS	1.87121	-2.15487	10.6797	2.03858e-24	2.44971e-23	44.5992
HOXB4	2.13201	-2.34468	10.6776	2.07663e-24	2.49181e-23	44.5768
ADAM33	1.46477	1.40622	10.6647	2.33294e-24	2.78519e-23	44.5305
CXCL10	2.31829	-0.019049	10.6654	2.31801e-24	2.76937e-23	44.5204
KIF4A	1.55525	2.32728	10.6573	2.49259e-24	2.9608e-23	44.4541
MMRN1	1.33594	1.40213	10.6537	2.57329e-24	3.05226e-23	44.4341
GGTA1	-1.13894	5.12208	-10.6843	1.95506e-24	2.35793e-23	44.4303
LOC388387	-1.24718	-2.89139	-10.6596	2.44073e-24	2.90129e-23	44.4048
SOCS3	1.98221	3.6515	10.6599	2.43401e-24	2.89538e-23	44.3988
ACTL6B	-1.81077	3.49848	-10.6476	2.71946e-24	3.2164e-23	44.2992
NKAIN1	-1.20615	3.96992	-10.6466	2.7429e-24	3.24181e-23	44.2291
PCDH7	-1.2092	5.22088	-10.6618	2.39339e-24	2.85117e-23	44.223
GABRG1	-2.05499	3.79187	-10.6394	2.92757e-24	3.45511e-23	44.2045
HOXD9	2.49772	-1.6862	10.6175	3.56205e-24	4.183e-23	44.0652
HIST1H3E	1.22087	-0.557192	10.6052	3.97813e-24	4.64666e-23	43.9799
ZDHHC23	1.44582	1.83713	10.5976	4.25783e-24	4.95078e-23	43.9375
VWC2	-1.39738	1.18159	-10.5941	4.39246e-24	5.10013e-23	43.9078
GRIK2	-1.18269	5.35933	-10.6214	3.43922e-24	4.05028e-23	43.8524
GLP1R	-2.03165	-1.51899	-10.5859	4.72384e-24	5.46952e-23	43.7927
MYBPH	1.82703	-2.01246	10.581	4.93624e-24	5.70744e-23	43.7388
C2orf39	2.10719	-1.82887	10.5744	5.23562e-24	6.0409e-23	43.6856
NOTUM	-1.27962	-0.165751	-10.5708	5.41077e-24	6.23428e-23	43.6853
ITGA2	1.13821	3.15632	10.5695	5.4701e-24	6.29824e-23	43.6323
PLA2G5	2.00093	1.55971	10.5597	5.97159e-24	6.84225e-23	43.6068
SEMA3D	-1.76702	2.73605	-10.5546	6.25213e-24	7.14387e-23	43.5315
SOX1	-1.23839	3.00594	-10.5529	6.348e-24	7.24339e-23	43.4977
TOX3	-1.29083	4.02427	-10.5608	5.91427e-24	6.786e-23	43.4649
IQGAP3	1.61282	1.8749	10.538	7.2469e-24	8.23494e-23	43.4139
FBLN7	1.66388	1.24474	10.5353	7.42725e-24	8.4167e-23	43.3926
OMG	-1.01642	6.1966	-10.5645	5.7229e-24	6.57099e-23	43.3076
GCK	1.29518	0.866538	10.5246	8.16374e-24	9.22597e-23	43.297
C9orf140	-1.20373	5.66862	-10.5576	6.08267e-24	6.96013e-23	43.2685
LOC285696	-1.38928	-1.15448	-10.5231	8.27584e-24	9.34626e-23	43.252
CASKIN1	-1.15655	4.94353	-10.5409	7.05996e-24	8.03356e-23	43.1766
ECHDC2	1.1164	2.97918	10.5135	9.01701e-24	1.01526e-22	43.153
AQP9	1.71929	-0.643363	10.509	9.38704e-24	1.05507e-22	43.1381
DERL3	1.01523	0.273885	10.5041	9.8016e-24	1.09942e-22	43.1101
VEGFA	1.35835	5.66524	10.5376	7.27306e-24	8.25897e-23	43.0966
SMCP	-1.8903	-2.47554	-10.508	9.46502e-24	1.06311e-22	43.0925
DLGAP5	2.12589	0.39191	10.4959	1.05463e-23	1.17576e-22	43.0419
UNC5A	-1.34276	4.34757	-10.5137	8.99745e-24	1.01404e-22	43.0116
TRIM17	-1.0987	0.636222	-10.4732	1.29009e-23	1.42385e-22	42.8455
SLC1A1	-1.06597	4.99576	-10.5037	9.84127e-24	1.10312e-22	42.84
TPRG1	1.08499	-1.92214	10.4761	1.25689e-23	1.38905e-22	42.8277
GLIS1	-1.59865	0.165367	-10.4676	1.35542e-23	1.48799e-22	42.7916
TOP1P2	-1.00684	-2.62764	-10.4636	1.40514e-23	1.54052e-22	42.7027
IL13RA2	2.57253	0.0341747	10.4557	1.50682e-23	1.64762e-22	42.6879
PCOLCE	1.49363	3.0239	10.4595	1.4565e-23	1.59418e-22	42.6784
CTNNA3	-1.38656	0.898873	-10.4534	1.53776e-23	1.67879e-22	42.6761
RNASE4	1.1105	2.75507	10.4548	1.51867e-23	1.65948e-22	42.6542
CDKN2C	1.26643	4.68663	10.4742	1.27824e-23	1.4117e-22	42.6228
NEK2	1.66389	0.8854	10.4448	1.65981e-23	1.80534e-22	42.6015
SEC61G	1.46282	5.56864	10.4709	1.31673e-23	1.4513e-22	42.5174
C5orf25	1.09907	2.09947	10.4349	1.81187e-23	1.96041e-22	42.5084
AKR1C1	-1.45133	3.35092	-10.4423	1.69674e-23	1.84308e-22	42.5002
HDHD3	1.03865	2.43504	10.4352	1.80754e-23	1.957e-22	42.4994
DLGAP1	-1.22495	4.68234	-10.4521	1.55536e-23	1.69621e-22	42.4257
ASXL3	-1.0711	2.48477	-10.4228	2.01618e-23	2.16868e-22	42.3897
CCDC65	1.14482	-0.205732	10.4123	2.21348e-23	2.3778e-22	42.3054
C10orf140	1.03541	0.257324	10.4114	2.23069e-23	2.39318e-22	42.3041
GRIA2	-1.20843	7.12403	-10.4455	1.64965e-23	1.79547e-22	42.2658
VEPH1	-2.28421	1.71573	-10.3974	2.52426e-23	2.6976e-22	42.1885
C9orf125	-1.09013	3.84548	-10.4123	2.21264e-23	2.3778e-22	42.1782
ANG	1.1533	0.902277	10.3947	2.58485e-23	2.75701e-22	42.1665
C14orf50	1.16414	-1.63972	10.3901	2.69206e-23	2.8658e-22	42.0896
FAM155B	-1.06579	2.51592	-10.3882	2.73797e-23	2.90905e-22	42.0869
CHRM4	-1.21636	0.497382	-10.3723	3.15076e-23	3.33262e-22	41.9687
HSPB6	1.35234	4.59178	10.3978	2.5158e-23	2.69205e-22	41.967
LCNL1	-1.60075	1.15677	-10.3595	3.52702e-23	3.71157e-22	41.8629
FRRS1	1.34477	-1.98111	10.3574	3.59427e-23	3.77993e-22	41.8004
MMP9	2.68368	-0.365993	10.3501	3.83013e-23	4.02285e-22	41.7679
SCML4	1.21379	-2.38096	10.3521	3.76413e-23	3.95605e-22	41.7469
GCOM1	1.42117	0.72721	10.3369	4.30207e-23	4.49282e-22	41.6659
FAM159A	1.06537	-1.44028	10.3385	4.2431e-23	4.43404e-22	41.6489
APOBEC3G	1.05324	2.02018	10.3347	4.38744e-23	4.57618e-22	41.6405
WDR78	1.12854	1.76737	10.3318	4.50225e-23	4.68706e-22	41.6199
CXXC4	-1.18302	1.19674	-10.33	4.57182e-23	4.75648e-22	41.6082
ISG20	1.13248	1.26723	10.3291	4.61008e-23	4.78423e-22	41.6001
WDR62	1.30079	1.92557	10.3294	4.5955e-23	4.77509e-22	41.5968
NMNAT2	-1.33576	5.67534	-10.3618	3.45666e-23	3.64217e-22	41.5506
TEAD2	1.11735	2.98995	10.3295	4.59267e-23	4.77509e-22	41.5467
SYCE2	-1.09806	0.714855	-10.3154	5.20038e-23	5.37319e-22	41.4794
INHBC	-1.05343	-1.34656	-10.3158	5.17997e-23	5.35544e-22	41.4556
LEPREL1	1.10571	2.63741	10.316	5.17352e-23	5.35212e-22	41.4534
IL1RAP	1.31193	4.26126	10.3321	4.48738e-23	4.67452e-22	41.4341
TREM1	2.13444	-1.25131	10.3009	5.90336e-23	6.06159e-22	41.3295
TTC12	1.27704	0.657876	10.2953	6.20065e-23	6.34613e-22	41.3068
CDCA2	1.55102	0.204692	10.2958	6.17508e-23	6.32879e-22	41.3067
TACR1	-1.59565	2.23655	-10.2942	6.26475e-23	6.40478e-22	41.2833
APOL4	2.00857	2.69653	10.2931	6.3232e-23	6.46054e-22	41.2536
ATP8A1	-1.06007	6.27347	-10.3292	4.60489e-23	4.78184e-22	41.2421
C21orf63	1.03804	3.23092	10.2955	6.19256e-23	6.34276e-22	41.2305
FHAD1	1.13419	-0.781499	10.2851	6.78665e-23	6.91267e-22	41.2008
CEP55	1.57502	0.679657	10.2819	6.97952e-23	7.10474e-22	41.1912
APOBEC3C	1.02714	2.02435	10.2814	7.00955e-23	7.13091e-22	41.1796
CENPA	1.67939	-0.0365014	10.2704	7.71556e-23	7.80586e-22	41.0856
DNAH9	1.25517	2.93779	10.2738	7.48853e-23	7.59479e-22	41.0692
FAM115C	1.28166	2.30335	10.2689	7.82037e-23	7.89738e-22	41.0626
GRID2	-1.60648	2.56635	-10.267	7.9515e-23	8.01999e-22	41.0345
C14orf86	1.47032	-0.969911	10.2635	8.19471e-23	8.24514e-22	41.0135
PROC	1.08947	-2.15684	10.2639	8.1695e-23	8.2248e-22	40.9952
SCN3A	-1.14848	5.99042	-10.2994	5.9862e-23	6.14283e-22	40.9898
CELSR3	-1.15731	5.38553	-10.2927	6.3461e-23	6.47993e-22	40.9635
GREB1L	-1.71885	0.368603	-10.2504	9.19473e-23	9.21203e-22	40.9185
ADARB2	-1.55225	2.47336	-10.2499	9.2336e-23	9.24536e-22	40.8918
FBLN5	1.17482	4.02036	10.2645	8.12458e-23	8.18456e-22	40.8738
PCSK6	-1.50498	5.15184	-10.2771	7.27566e-23	7.38797e-22	40.8582
AIM1	1.29063	1.04254	10.2357	1.04606e-22	1.04233e-21	40.7958
ASPM	1.77423	1.67019	10.2352	1.05013e-22	1.04576e-21	40.7885
SERPINA1	1.45494	4.00425	10.247	9.47003e-23	9.47061e-22	40.7315
LOC150622	-1.22445	4.69466	-10.2571	8.67377e-23	8.71123e-22	40.7244
ST8SIA3	-1.75309	4.63273	-10.2526	9.01595e-23	9.0384e-22	40.7124
AGPAT9	1.17774	-1.27337	10.2283	1.11533e-22	1.10868e-21	40.7074
MYO16	-1.14401	3.92619	-10.2266	1.13251e-22	1.1244e-21	40.5559
CLEC18A	1.1724	1.40677	10.1921	1.5302e-22	1.50209e-21	40.4219
G6PC2	-1.7369	-2.22189	-10.1948	1.49502e-22	1.47018e-21	40.4043
TNC	1.13804	7.64093	10.2242	1.15604e-22	1.1457e-21	40.353
LOC285401	-1.70201	-1.6722	-10.1795	1.70812e-22	1.66979e-21	40.2841
CLEC18C	1.43945	-1.31213	10.1725	1.81546e-22	1.76532e-21	40.2306
GABRA3	-1.59031	3.29828	-10.1719	1.82433e-22	1.7729e-21	40.1629
C6orf147	1.10537	-0.974928	10.16	2.02293e-22	1.95211e-21	40.13
CNTN3	-1.8196	2.49626	-10.1537	2.13681e-22	2.05479e-21	40.0647
IRX2	-2.40229	1.11895	-10.1459	2.28642e-22	2.19356e-21	40.0284
DBC1	-1.47357	4.83196	-10.1727	1.81184e-22	1.76283e-21	39.9881
TNR	-2.10662	5.58128	-10.1674	1.89707e-22	1.83818e-21	39.896
VSTM2B	-1.32122	2.59533	-10.1345	2.52519e-22	2.41701e-21	39.8947
CCNA2	1.30812	2.42131	10.1293	2.64235e-22	2.52769e-21	39.8591
TMPRSS3	1.54463	-2.3352	10.1175	2.92823e-22	2.78503e-21	39.7462
PTX3	1.75558	1.32928	10.1024	3.33659e-22	3.15705e-21	39.6568
NMNAT3	1.29902	1.8506	10.0885	3.76331e-22	3.53045e-21	39.5314
HKDC1	-1.27518	1.63101	-10.0862	3.83966e-22	3.59595e-21	39.5161
TRIM67	-2.52549	3.33614	-10.0921	3.64943e-22	3.43533e-21	39.4886
PRKG2	-1.89844	-0.407167	-10.0831	3.94468e-22	3.69012e-21	39.484
NEIL3	1.6862	-0.705967	10.0804	4.03607e-22	3.77134e-21	39.4581
HIST1H2BJ	1.09126	-0.997678	10.0767	4.16683e-22	3.88692e-21	39.4233
SKA1	1.48091	0.417435	10.0738	4.2743e-22	3.98267e-21	39.4132
IL1RAPL1	-1.28808	-0.115014	-10.0645	4.63109e-22	4.30298e-21	39.3299
SCNN1G	1.34469	-3.06732	10.0619	4.73499e-22	4.3921e-21	39.2663
STC1	1.92128	-0.0709661	10.0566	4.95809e-22	4.59646e-21	39.2642
HOXB2	1.96517	-0.991617	10.0463	5.42027e-22	5.01087e-21	39.1662
AURKA	1.06295	2.14164	10.0442	5.51786e-22	5.09823e-21	39.1468
S1PR3	1.09565	5.08531	10.0724	4.3248e-22	4.02745e-21	39.0901
FSTL5	-1.87968	2.32123	-10.0374	5.85309e-22	5.3989e-21	39.081
TMEM151B	-1.38942	5.19253	-10.0712	4.37224e-22	4.06934e-21	39.0761
SLITRK1	-1.43178	3.97889	-10.0527	5.1294e-22	4.74994e-21	39.0637
TNFAIP8	1.06741	0.847135	10.0166	6.99962e-22	6.41347e-21	38.9314
ZNF474	1.25298	-1.71473	10.0144	7.1375e-22	6.53255e-21	38.8871
FAM83G	1.10724	-2.57302	10.0146	7.12324e-22	6.52312e-21	38.8745
C6orf141	1.66425	-1.87186	10.0092	7.46593e-22	6.8218e-21	38.8408
C5orf38	-2.23997	0.403416	-9.998	8.21894e-22	7.49326e-21	38.7731
FAM181A	1.72848	2.17814	9.99773	8.23771e-22	7.50622e-21	38.7505
GRIN3A	-1.75471	2.53179	-9.99762	8.24546e-22	7.50915e-21	38.7335
TSHR	-2.0124	1.35253	-9.98786	8.96791e-22	8.14014e-21	38.6859
XKR7	-1.88097	-0.92026	-9.97953	9.63374e-22	8.73011e-21	38.6049
LOC285954	-1.52742	-0.880998	-9.97736	9.8151e-22	8.88471e-21	38.5872
FAM70B	1.03404	0.284026	9.97398	1.01041e-21	9.1313e-21	38.5694
C21orf131	-1.29647	2.87106	-9.96418	1.0991e-21	9.90031e-21	38.4273
COL11A2	-1.00298	3.6925	-9.96715	1.07148e-21	9.67266e-21	38.3638
SH2D2A	1.20437	-2.05896	9.94825	1.26012e-21	1.1283e-20	38.3268
SSPO	-1.31951	2.30862	-9.943	1.3181e-21	1.1783e-20	38.2834
WWTR1	1.11558	3.98215	9.95884	1.15065e-21	1.03477e-20	38.2589
SYN3	-1.22085	2.04006	-9.93854	1.36944e-21	1.22088e-20	38.2567
GPR3	1.21172	0.892543	9.93524	1.40871e-21	1.25377e-20	38.2458
C1S	1.17498	5.82299	9.97466	1.00454e-21	9.08321e-21	38.2064
RP1177G62	-1.22104	0.10845	-9.9191	1.61755e-21	1.43126e-20	38.1076
LIF	1.81758	0.686035	9.91728	1.64286e-21	1.4521e-20	38.0951
GRIP1	-1.3627	0.789248	-9.91076	1.73712e-21	1.53131e-20	38.0404
LOC154761	1.23863	-0.287629	9.91106	1.7327e-21	1.52824e-20	38.0373
GPR123	-1.009	5.2296	-9.94892	1.25281e-21	1.12297e-20	38.021
GDNF	-1.19436	-2.38504	-9.91185	1.72102e-21	1.51874e-20	38.0173
FAP	1.40541	0.32818	9.90693	1.79496e-21	1.57894e-20	38.0072
SNAI1	1.12439	-0.0614425	9.90683	1.79645e-21	1.5794e-20	38.0037
DCX	-1.45176	5.71468	-9.94568	1.28819e-21	1.1528e-20	37.9707
NRSN1	-1.30647	4.70315	-9.93361	1.42859e-21	1.26915e-20	37.9555
CBR1	1.12189	5.91101	9.94243	1.32456e-21	1.18343e-20	37.9281
CHI3L2	2.27299	4.15379	9.91706	1.64599e-21	1.45409e-20	37.9212
FCGR2C	1.48367	-0.678321	9.89742	1.94695e-21	1.70899e-20	37.9198
ESM1	2.20735	-0.893161	9.89552	1.97879e-21	1.73602e-20	37.9017
ROR2	1.30101	-0.693868	9.8908	2.06033e-21	1.80563e-20	37.8644
C10orf10	1.04978	5.20321	9.92771	1.50254e-21	1.33235e-20	37.8458
WIPF3	1.305	0.364121	9.88479	2.1688e-21	1.89767e-20	37.822
OLIG1	-1.17779	8.8677	-9.92266	1.56895e-21	1.38975e-20	37.82
STAR	-1.09009	0.436525	-9.88292	2.2036e-21	1.92608e-20	37.8066
PODNL1	1.22946	-0.224368	9.88019	2.25553e-21	1.96835e-20	37.7799
DAPL1	-1.67007	0.0160915	-9.8709	2.44175e-21	2.12076e-20	37.7042
IRX5	1.81504	-1.43261	9.86916	2.47821e-21	2.15017e-20	37.6756
OTX1	1.4002	-0.270341	9.8597	2.68621e-21	2.31966e-20	37.6086
C18orf34	-1.53459	-0.26347	-9.85005	2.91658e-21	2.5055e-20	37.5281
SPATA17	1.27083	-0.81123	9.84335	3.08763e-21	2.64693e-20	37.4678
NIPAL2	1.11626	0.162799	9.84095	3.15131e-21	2.69592e-20	37.4551
C2orf66	1.16802	-2.43956	9.83875	3.21103e-21	2.74275e-20	37.4083
NMUR2	-1.48441	-1.42341	-9.81916	3.79299e-21	3.21985e-20	37.26
ARC	1.32514	5.07769	9.85364	2.82866e-21	2.43376e-20	37.2406
PXDNL	1.27225	-0.972691	9.81448	3.94694e-21	3.34538e-20	37.2262
HLADRA	1.36322	7.65227	9.85322	2.83871e-21	2.44115e-20	37.1872
CA10	-1.73572	4.36736	-9.83438	3.33263e-21	2.8408e-20	37.1764
MSR1	1.46395	3.85317	9.80987	4.10469e-21	3.4684e-20	37.0279
MSX2P1	-1.11864	-2.9588	-9.78804	4.93979e-21	4.14225e-20	36.9805
CCDC154	-1.23003	-0.159107	-9.78025	5.27726e-21	4.41402e-20	36.9488
ITPRIPL1	1.1893	0.993103	9.76655	5.92621e-21	4.91944e-20	36.8371
RBM24	1.24449	-0.347754	9.76579	5.96455e-21	4.94878e-20	36.8278
TMEM176B	1.13872	5.13486	9.8024	4.37332e-21	3.6822e-20	36.7982
MST1	-1.04406	3.50097	-9.77819	5.37021e-21	4.48722e-20	36.7981
SRRM3	-1.24565	4.06858	-9.78419	5.10374e-21	4.27322e-20	36.778
MMP11	1.27659	0.342265	9.75519	6.52457e-21	5.39986e-20	36.7435
PTGS1	1.04907	4.23011	9.78252	5.17645e-21	4.3319e-20	36.7384
SPATA6	1.20035	2.49844	9.74689	6.99888e-21	5.78082e-20	36.6304
CELSR1	1.50295	1.28316	9.73614	7.66426e-21	6.3146e-20	36.5822
CKAP2L	1.59752	0.941981	9.73152	7.96935e-21	6.54962e-20	36.5468
RIN1	1.13886	2.45801	9.73596	7.67589e-21	6.32103e-20	36.5421
GBP1	1.29399	4.49356	9.76066	6.22917e-21	5.15796e-20	36.5281
SUSD5	-1.71894	3.98339	-9.75109	6.75488e-21	5.58487e-20	36.5259
NRXN1	-1.08132	6.85437	-9.77713	5.41852e-21	4.5253e-20	36.5244
ENDOU	-1.07017	0.840892	-9.72789	8.21782e-21	6.74711e-20	36.5175
NEUROD4	-1.83233	-1.23198	-9.72527	8.40126e-21	6.88061e-20	36.4855
CXCL11	1.72688	-1.22643	9.71498	9.16345e-21	7.47888e-20	36.4008
RSPH9	1.3717	-2.14747	9.71331	9.2937e-21	7.58144e-20	36.3762
IFI30	1.40507	4.74231	9.73688	7.61695e-21	6.28189e-20	36.3019
FAM86B2	1.41372	-2.52221	9.6982	1.05563e-20	8.56063e-20	36.2468
F2RL2	1.47738	-0.811316	9.69394	1.09412e-20	8.85977e-20	36.2314
SLC25A43	1.00677	2.70231	9.68847	1.14574e-20	9.24601e-20	36.1312
PLAU	1.59864	2.72743	9.688	1.15025e-20	9.27785e-20	36.1265
ACSS3	1.26545	3.11424	9.68736	1.15653e-20	9.32393e-20	36.0868
HGF	1.23721	0.556629	9.67548	1.27805e-20	1.02736e-19	36.0854
ADAMTS3	1.43911	0.369338	9.6746	1.28752e-20	1.03447e-19	36.0782
SLC7A14	-1.41619	4.62295	-9.70492	9.97451e-21	8.12077e-20	36.0488
FCGR3A	1.32823	5.68175	9.69699	1.0664e-20	8.63952e-20	35.8803
ETV7	1.23586	-0.995039	9.65112	1.56845e-20	1.25165e-19	35.8781
NPPA	-1.54475	2.5425	-9.65306	1.5431e-20	1.23321e-19	35.8502
DGKK	-2.04213	-1.58261	-9.64407	1.66402e-20	1.32217e-19	35.8147
FBLIM1	1.13131	2.70049	9.64807	1.60911e-20	1.28286e-19	35.7972
ZSCAN1	-1.03755	1.27045	-9.63767	1.75584e-20	1.39044e-19	35.77
ORC1L	1.3173	0.500813	9.63591	1.78198e-20	1.40709e-19	35.76
GRHL3	-1.33277	2.28024	-9.63622	1.77725e-20	1.4047e-19	35.7266
PSD	-1.26705	5.94897	-9.67863	1.24462e-20	1.00146e-19	35.7124
FAM131C	-1.26292	1.48851	-9.62742	1.91333e-20	1.50792e-19	35.6819
SFRP4	1.49223	3.14979	9.63636	1.7752e-20	1.40442e-19	35.6628
TTK	1.66475	0.847389	9.62313	1.98338e-20	1.56015e-19	35.6537
PLCH2	-1.30226	3.42922	-9.63626	1.77677e-20	1.4047e-19	35.6301
SLC16A3	1.04255	3.97281	9.64337	1.6739e-20	1.32874e-19	35.6146
NTN4	-1.13843	4.18605	-9.64351	1.67186e-20	1.32776e-19	35.5873
NTRK2	-1.10774	10.3343	-9.64692	1.62469e-20	1.29278e-19	35.5724
SPTBN2	-1.06924	6.36174	-9.66058	1.44856e-20	1.16047e-19	35.55
ST8SIA2	-1.64644	1.17018	-9.60953	2.22269e-20	1.73599e-19	35.5394
TTC39A	1.19674	-0.384674	9.60305	2.34657e-20	1.82928e-19	35.4884
C1orf87	1.43497	-2.88914	9.60101	2.38698e-20	1.85815e-19	35.4476
C7orf52	-1.27732	2.13819	-9.60149	2.37741e-20	1.85158e-19	35.4476
SFTPD	-1.25507	-0.146885	-9.59758	2.45651e-20	1.90958e-19	35.4447
TPX2	1.34811	4.01914	9.61444	2.13326e-20	1.67247e-19	35.3768
ZMYND12	1.01647	0.402511	9.58622	2.70113e-20	2.09088e-19	35.3529
FOSL1	1.42425	0.689754	9.58431	2.74474e-20	2.12165e-19	35.3365
GBP5	1.45355	0.123027	9.57449	2.97927e-20	2.29221e-19	35.2568
PDCD1LG2	1.29714	0.498372	9.57221	3.03662e-20	2.33307e-19	35.2381
HOPX	1.2156	5.97398	9.6194	2.04641e-20	1.60897e-19	35.2201
RYR3	1.44997	2.58389	9.57557	2.95253e-20	2.27269e-19	35.2087
ZNF860	1.01091	-2.56489	9.56938	3.1092e-20	2.38458e-19	35.1932
ARHGAP11A	1.03452	2.76742	9.56937	3.10945e-20	2.38458e-19	35.1433
PNPLA4	1.05815	2.53617	9.56582	3.20291e-20	2.45171e-19	35.1318
AQP1	1.53561	8.12645	9.59117	2.59176e-20	2.00904e-19	35.0183
BEND4	-1.47174	0.0481933	-9.54512	3.8063e-20	2.89212e-19	35.017
RPL39L	1.11005	0.656022	9.53999	3.97252e-20	3.01149e-19	34.9747
SLCO5A1	-1.22666	0.355733	-9.53916	4.00003e-20	3.03095e-19	34.9686
CDH22	-1.41299	2.98384	-9.54269	3.88402e-20	2.94846e-19	34.9069
FABP7	1.29416	6.13185	9.58147	2.81056e-20	2.16948e-19	34.9035
CENPK	1.46463	0.650078	9.5308	4.28834e-20	3.23605e-19	34.8996
PRSS35	-1.35485	3.12264	-9.53891	4.00837e-20	3.03588e-19	34.8621
SLC47A2	2.02798	0.679977	9.52607	4.46034e-20	3.36123e-19	34.8605
DOK6	-1.29869	3.70572	-9.53689	4.0763e-20	3.0845e-19	34.7767
FGF12	-1.01974	4.46816	-9.54844	3.7023e-20	2.81569e-19	34.7603
BRIP1	1.34006	0.0285315	9.50527	5.30213e-20	3.96304e-19	34.6928
GRIK1	1.54856	1.95966	9.50822	5.17399e-20	3.87076e-19	34.6907
HSPA6	1.45536	2.27266	9.50396	5.36011e-20	4.00456e-19	34.6414
TK1	1.2739	2.22039	9.50352	5.38009e-20	4.01767e-19	34.6408
PAX1	-2.03571	-0.654872	-9.49867	5.60122e-20	4.17525e-19	34.6367
CYP2A6	-1.04218	-2.71368	-9.4952	5.76483e-20	4.28946e-19	34.5897
TM4SF1	1.10113	4.16989	9.5185	4.75004e-20	3.56329e-19	34.5592
TYMS	1.21346	4.18978	9.51309	4.9687e-20	3.72393e-19	34.5152
RHOD	1.33369	-1.33607	9.47767	6.66707e-20	4.93557e-19	34.4623
ASF1B	1.4285	2.07187	9.47504	6.81384e-20	5.03596e-19	34.4157
CHST6	1.08648	3.90077	9.49231	5.90471e-20	4.38958e-19	34.3815
GPIHBP1	-1.10845	3.30356	-9.48239	6.41097e-20	4.75524e-19	34.3777
NOX4	1.46389	-0.232969	9.45915	7.77237e-20	5.72644e-19	34.3182
CDC25C	1.4988	-0.194093	9.44513	8.72812e-20	6.40204e-19	34.205
GPR61	-1.15866	0.0516348	-9.44418	8.79708e-20	6.4469e-19	34.1976
SARDH	1.00607	0.933848	9.44433	8.78648e-20	6.44199e-19	34.1956
GADD45G	-1.03882	5.21573	-9.4866	6.19087e-20	4.59611e-19	34.1668
GAPT	1.30423	0.222452	9.43162	9.75925e-20	7.12042e-19	34.096
EFHC2	1.37123	0.314344	9.42992	9.89789e-20	7.21838e-19	34.0821
C7orf57	1.86685	-1.59017	9.42576	1.02433e-19	7.46036e-19	34.0412
TSPAN2	1.16437	-0.531964	9.4241	1.03846e-19	7.55665e-19	34.0341
SIT1	1.14832	-3.04329	9.42515	1.02952e-19	7.4949e-19	34.0219
ULBP2	1.03118	-0.634044	9.41831	1.08933e-19	7.90941e-19	33.987
LCN12	-1.05412	-0.0826341	-9.41379	1.13075e-19	8.17779e-19	33.952
GPR27	-1.22872	-0.0310357	-9.40825	1.1836e-19	8.53689e-19	33.9074
INSM2	-1.62854	-0.508224	-9.40447	1.22103e-19	8.78833e-19	33.8759
ANKRD53	1.04505	-0.73925	9.38845	1.39329e-19	9.96734e-19	33.7462
GPR98	-1.23739	6.30841	-9.44091	9.03858e-20	6.618e-19	33.7431
PROK2	1.02541	-3.16338	9.38434	1.44131e-19	1.02841e-18	33.6931
ST6GAL2	-1.19559	4.59411	-9.41628	1.10771e-19	8.0252e-19	33.6669
LRRC36	1.20293	-1.20126	9.37791	1.51962e-19	1.08055e-18	33.6591
LYPD6	1.05887	2.54595	9.38479	1.43599e-19	1.02595e-18	33.6556
UNC80	-1.02844	5.41208	-9.42366	1.04225e-19	7.58088e-19	33.6356
LOC157627	-1.46172	2.61541	-9.38001	1.49359e-19	1.06388e-18	33.6123
RDH10	1.0504	4.22215	9.40302	1.23575e-19	8.89043e-19	33.6066
H19	2.74529	0.900613	9.37062	1.61354e-19	1.14438e-18	33.5975
MET	1.59869	1.43809	9.36988	1.62331e-19	1.15081e-18	33.5851
VAT1L	-1.29704	5.65065	-9.41812	1.09104e-19	7.91833e-19	33.5808
DDX25	-1.06786	3.62671	-9.38717	1.40809e-19	1.00688e-18	33.5609
SOCS2	1.30585	3.59216	9.38446	1.43985e-19	1.02782e-18	33.5481
ROR1	1.02611	-0.496404	9.36221	1.72898e-19	1.2231e-18	33.5361
COL1A1	2.16242	4.16789	9.37627	1.54019e-19	1.09424e-18	33.436
KCNE4	1.19584	2.89932	9.35853	1.78207e-19	1.25904e-18	33.4139
CYP2D6	-1.09375	-0.62459	-9.3448	1.99467e-19	1.39966e-18	33.3961
ISM1	-1.02133	1.36425	-9.34605	1.97432e-19	1.38715e-18	33.396
LOC154822	-2.22875	4.03255	-9.3654	1.6843e-19	1.19201e-18	33.3649
THBS1	1.63231	3.13457	9.34631	1.97016e-19	1.38482e-18	33.2953
MELK	1.7414	1.13524	9.32865	2.27722e-19	1.58579e-18	33.2589
HLADPA1	1.24632	6.60465	9.37912	1.50453e-19	1.07075e-18	33.2391
SPC24	1.56454	-1.13906	9.31536	2.53917e-19	1.76078e-18	33.1583
JAKMIP3	-1.00843	2.65336	-9.31951	2.45429e-19	1.7055e-18	33.1204
CENPF	1.35184	4.12389	9.34015	2.07224e-19	1.45162e-18	33.1194
KCTD4	-1.12138	1.98992	-9.31297	2.58935e-19	1.79332e-18	33.1092
UBE2T	1.01482	2.48473	9.31585	2.52897e-19	1.75445e-18	33.1037
FCGR2A	1.06365	4.73442	9.34558	1.982e-19	1.39136e-18	33.0716
SDC1	1.18233	2.15969	9.29836	2.91815e-19	2.01175e-18	32.9831
AMIGO2	1.0767	1.81539	9.29589	2.97771e-19	2.05111e-18	32.9792
ERCC6L	1.12466	-0.272321	9.29128	3.09201e-19	2.12452e-18	32.9686
RGS9	-1.21684	3.45333	-9.30053	2.86671e-19	1.97878e-18	32.8851
TACC3	1.08264	3.87602	9.30581	2.74558e-19	1.89754e-18	32.869
RUNX1T1	-1.05912	1.73522	-9.28074	3.37002e-19	2.30881e-18	32.8611
SEMA3F	1.03628	1.86708	9.2783	3.43793e-19	2.35436e-18	32.8362
SNX10	1.14091	4.47256	9.31181	2.61406e-19	1.80967e-18	32.8352
SYT9	-1.17352	2.61054	-9.28235	3.32594e-19	2.27956e-18	32.8252
CCNB2	1.7292	1.70191	9.27542	3.51954e-19	2.40925e-18	32.8182
ARSJ	1.25413	1.53724	9.27458	3.54399e-19	2.42498e-18	32.8176
PAR5	-1.12439	1.61072	-9.26922	3.70226e-19	2.52909e-18	32.773
SGOL1	1.46835	-0.333212	9.25852	4.0398e-19	2.75169e-18	32.7073
ACSL6	-1.03674	4.75351	-9.29823	2.92116e-19	2.01299e-18	32.6839
POLQ	1.18589	0.199739	9.25309	4.2226e-19	2.87266e-18	32.6635
MB	-1.10386	-0.664651	-9.2518	4.26744e-19	2.90124e-18	32.6532
FKBP5	1.18603	5.77186	9.29852	2.91421e-19	2.00988e-18	32.6024
FAM20A	1.38783	0.938318	9.24377	4.55565e-19	3.08778e-18	32.5833
SOD3	1.22096	2.31102	9.24946	4.34964e-19	2.95299e-18	32.5822
KIAA1644	-1.54592	3.77556	-9.26581	3.8068e-19	2.59835e-18	32.5703
NCRNA00092	1.16176	1.06789	9.23893	4.73886e-19	3.20538e-18	32.5433
NXPH1	-1.19627	5.17101	-9.28513	3.25146e-19	2.23129e-18	32.5363
RARRES1	1.2564	-0.215444	9.23682	4.82101e-19	3.25561e-18	32.5346
CST7	1.20476	-1.43126	9.22864	5.1526e-19	3.46536e-18	32.4662
KCNJ15	1.10392	-2.93153	9.22736	5.20675e-19	3.49608e-18	32.4442
BEST4	1.03077	-1.07807	9.22499	5.3082e-19	3.56131e-18	32.4389
DAAM2	-1.28359	8.10813	-9.26964	3.6896e-19	2.52148e-18	32.3918
SPRY4	1.48163	4.27357	9.25094	4.29751e-19	2.91881e-18	32.3835
DEPDC1B	1.2503	0.762247	9.21595	5.71253e-19	3.82015e-18	32.364
RASSF10	1.36494	-2.55384	9.2166	5.68274e-19	3.80177e-18	32.3625
RASGRF1	-1.48122	4.17707	-9.24667	4.44935e-19	3.01945e-18	32.3606
NPNT	1.52863	3.34835	9.22769	5.19261e-19	3.48942e-18	32.3171
ALB	-1.05885	-0.818061	-9.20701	6.14288e-19	4.10296e-18	32.2972
SLC1A7	-1.12512	0.497291	-9.20208	6.39381e-19	4.26022e-18	32.2563
CACNA1A	-1.007	4.82238	-9.24402	4.54642e-19	3.08279e-18	32.2376
MPZL2	1.30548	0.267598	9.19607	6.71335e-19	4.46053e-18	32.2098
FGF13	-1.21007	3.56913	-9.21691	5.66838e-19	3.7937e-18	32.1982
AMH	-1.2542	2.01405	-9.19438	6.80608e-19	4.51669e-18	32.1593
SNX22	-1.06734	6.01407	-9.24282	4.59135e-19	3.10815e-18	32.14
SECTM1	1.27923	1.41311	9.18845	7.14127e-19	4.73152e-18	32.1342
AGXT2L1	-1.7892	5.82	-9.23867	4.74891e-19	3.21086e-18	32.133
CD96	1.18155	-2.12468	9.18438	7.38053e-19	4.86577e-18	32.1114
UGT8	-1.28199	5.31074	-9.23126	5.04393e-19	3.39781e-18	32.0925
COL3A1	2.19587	4.12493	9.19998	6.50348e-19	4.3298e-18	32.0221
KIF14	1.31171	1.02446	9.16505	8.63166e-19	5.65545e-18	31.9565
NUSAP1	1.40712	3.6686	9.18566	7.30456e-19	4.82422e-18	31.9398
SLC11A1	1.38589	3.76944	9.17824	7.75734e-19	5.10082e-18	31.8666
CD8A	1.02589	-0.030194	9.1524	9.56157e-19	6.23503e-18	31.8652
SPATA18	1.23731	-0.0745875	9.1436	1.02668e-18	6.6817e-18	31.7957
CD74	1.10502	9.35251	9.1866	7.24891e-19	4.78939e-18	31.7782
RAD54L	1.13568	1.20544	9.13694	1.08335e-18	7.02833e-18	31.7311
BUB1	1.46875	2.07987	9.14041	1.05344e-18	6.84641e-18	31.7264
C13orf33	1.38421	-1.56883	9.13451	1.10486e-18	7.16229e-18	31.7216
LOC283761	-1.1695	1.39322	-9.13144	1.13258e-18	7.33332e-18	31.6832
TROAP	1.61107	1.08505	9.12424	1.20033e-18	7.74469e-18	31.6319
CELF5	-1.21848	4.68261	-9.16461	8.66233e-19	5.67213e-18	31.6254
LRRC61	1.16113	1.06612	9.11287	1.31559e-18	8.42578e-18	31.5435
GPR179	-1.13129	1.20332	-9.11278	1.31651e-18	8.42844e-18	31.5404
AVIL	1.02168	1.34478	9.10115	1.44578e-18	9.22384e-18	31.4453
FAM196B	-1.43051	1.61671	-9.09999	1.45937e-18	9.30691e-18	31.4274
FER1L4	1.23011	-1.68337	9.07338	1.80766e-18	1.14442e-17	31.241
EPHA10	-1.31326	2.0181	-9.07767	1.74642e-18	1.10692e-17	31.2342
GPRC5A	1.57705	-0.662384	9.06506	1.9326e-18	1.21977e-17	31.1785
ALOX12P2	1.04398	-2.55113	9.06389	1.95075e-18	1.22935e-17	31.1614
LOC400759	1.31724	-1.38494	9.05989	2.01449e-18	1.26758e-17	31.1366
NCF1	1.04941	1.58259	9.06155	1.9878e-18	1.25174e-17	31.1261
SELL	-1.63141	4.9865	-9.10228	1.43275e-18	9.14774e-18	31.1075
EXO1	1.39828	0.654531	9.05368	2.11732e-18	1.32622e-17	31.0831
CD2	1.41961	-1.28821	9.04825	2.21164e-18	1.38058e-17	31.0459
KCNH1	-1.16477	3.33642	-9.06427	1.94477e-18	1.22604e-17	31.0134
MGP	1.59413	4.19907	9.07314	1.81108e-18	1.14614e-17	30.979
E2F8	1.38091	-0.568717	9.037	2.42031e-18	1.50458e-17	30.9588
IQGAP2	1.30427	3.12424	9.05278	2.13273e-18	1.33536e-17	30.9489
SLCO1A2	-1.28875	5.39998	-9.08394	1.66048e-18	1.05447e-17	30.9085
HJURP	1.54289	1.46375	9.02817	2.5975e-18	1.60928e-17	30.8668
C15orf48	1.38783	-2.57111	9.01943	2.7857e-18	1.72136e-17	30.8144
KCNQ5	-1.18591	3.79478	-9.04377	2.29237e-18	1.42881e-17	30.7896
CD274	1.00911	-0.584971	9.01087	2.98302e-18	1.83916e-17	30.7547
ABCA5	1.08261	2.35175	9.00092	3.2299e-18	1.9884e-17	30.6105
MX2	1.143	1.97307	8.98282	3.73176e-18	2.28628e-17	30.4915
GPR65	1.31604	1.09138	8.97369	4.01375e-18	2.44904e-17	30.4506
ESCO2	1.36289	0.703789	8.97126	4.09207e-18	2.49498e-17	30.438
PDIA2	-1.21568	2.13363	-8.96766	4.21132e-18	2.56107e-17	30.3643
RAB3C	-1.32445	0.664864	-8.9603	4.46545e-18	2.70963e-17	30.3533
DGKB	-1.0161	4.58215	-9.00027	3.2468e-18	1.99657e-17	30.3284
PLAC8	1.5474	-0.999647	8.95469	4.66922e-18	2.82808e-17	30.3175
EMR2	1.03086	1.80116	8.95019	4.83932e-18	2.92467e-17	30.2451
SCN3B	-1.30946	5.58524	-8.99963	3.26344e-18	2.00605e-17	30.2284
CELF3	-1.25576	4.84317	-8.9889	3.55525e-18	2.18056e-17	30.2128
LDLRAD2	1.00898	-0.362091	8.93957	5.26576e-18	3.1731e-17	30.1995
KCNK5	1.39044	-2.26518	8.9363	5.40463e-18	3.25322e-17	30.171
CD69	1.26364	0.27163	8.92608	5.86139e-18	3.51662e-17	30.0915
ADM	1.55287	2.3422	8.93244	5.57289e-18	3.34962e-17	30.075
LOC283392	-1.31537	-1.69792	-8.92278	6.01691e-18	3.60207e-17	30.0689
KLF17	1.06096	-2.45383	8.9219	6.05901e-18	3.62465e-17	30.0586
CORO6	-1.24048	1.67908	-8.92134	6.0862e-18	3.63828e-17	30.0256
S100A8	1.65151	0.835299	8.91811	6.244e-18	3.72856e-17	30.022
HES5	-1.45739	2.48421	-8.92447	5.9367e-18	3.55792e-17	30.0031
COL6A3	1.69154	1.83862	8.91921	6.19009e-18	3.6977e-17	30.0007
RXRG	-1.18521	2.04455	-8.91195	6.55702e-18	3.907e-17	29.935
PCDH20	-1.32123	2.65814	-8.90809	6.76069e-18	4.024e-17	29.8611
DKFZp434J0226	-1.65383	-0.850711	-8.89276	7.63352e-18	4.51908e-17	29.8379
SP8	1.61661	-2.42798	8.87531	8.76319e-18	5.16193e-17	29.6997
LUM	1.446	1.74275	8.87864	8.53554e-18	5.03143e-17	29.6906
NT5C1A	-1.29144	-1.21823	-8.86857	9.24252e-18	5.43266e-17	29.6514
CACNG4	-1.12457	7.08141	-8.92879	5.73661e-18	3.44426e-17	29.6462
SLC34A2	1.63127	-1.56274	8.85984	9.90265e-18	5.80414e-17	29.5837
C2orf50	1.2605	-1.51749	8.85563	1.02374e-17	5.98546e-17	29.5514
SCT	-1.01465	-3.15679	-8.84541	1.10971e-17	6.47206e-17	29.466
S100A9	1.66019	1.94681	8.85047	1.06628e-17	6.22538e-17	29.4621
FCGBP	1.55261	6.20275	8.90278	7.05131e-18	4.18641e-17	29.4494
CACNG1	-1.05313	-0.288631	-8.83959	1.16177e-17	6.761e-17	29.4268
HMMR	1.24336	1.14181	8.83955	1.16212e-17	6.761e-17	29.4092
VNN2	1.12727	-0.473285	8.83695	1.1862e-17	6.89137e-17	29.4071
FAM19A2	-1.28797	2.65806	-8.84854	1.08264e-17	6.31867e-17	29.3984
CD93	1.10471	4.44551	8.87213	8.9867e-18	5.28605e-17	29.3478
FAM26F	1.12146	0.685806	8.82658	1.28716e-17	7.44651e-17	29.318
CARD16	1.16152	0.765059	8.82584	1.29469e-17	7.48746e-17	29.311
HPD	1.76975	-2.0386	8.82249	1.32929e-17	7.67679e-17	29.2956
ZC3HAV1L	1.08812	-1.3139	8.82146	1.34008e-17	7.73366e-17	29.2892
CRHR1	-1.12807	1.02241	-8.81792	1.37794e-17	7.94938e-17	29.2456
CYTL1	1.12413	2.09648	8.82239	1.33038e-17	7.68036e-17	29.2378
ADAMTS18	1.67951	-1.62533	8.81476	1.41263e-17	8.12681e-17	29.2374
KLHDC8A	1.10274	4.98015	8.86344	9.62491e-18	5.64737e-17	29.2108
2021-03-11	-1.38487	-1.85372	-8.8113	1.45157e-17	8.34213e-17	29.2104
EPR1	1.64929	2.04034	8.81534	1.40616e-17	8.09238e-17	29.1856
MDK	1.09024	5.24957	8.85762	1.00774e-17	5.90237e-17	29.1374
DPEP1	2.03094	-1.07407	8.79972	1.58988e-17	9.08637e-17	29.1225
HLADMB	1.01989	5.04438	8.85285	1.04641e-17	6.11371e-17	29.1188
C1orf168	-1.34703	-1.87883	-8.79565	1.64151e-17	9.36848e-17	29.0906
VSTM2A	-1.78481	3.01521	-8.80766	1.49379e-17	8.56393e-17	29.0504
PGR	-1.04222	-0.0948279	-8.78782	1.74566e-17	9.94909e-17	29.0283
GALNT9	-1.43858	3.39955	-8.80822	1.48716e-17	8.53773e-17	29.0067
PTGER2	1.0025	-2.60318	8.78376	1.80219e-17	1.02571e-16	28.997
SLAMF6	1.10786	-1.81061	8.77809	1.88415e-17	1.07052e-16	28.9565
MND1	1.1687	-0.400813	8.77746	1.8934e-17	1.07503e-16	28.9505
CD3D	1.37393	-2.71555	8.77194	1.97716e-17	1.11912e-16	28.9064
ARHGAP15	1.04588	0.937172	8.77335	1.95544e-17	1.10797e-16	28.9049
SOCS1	1.00569	0.015952	8.76911	2.02151e-17	1.14345e-16	28.8843
PTPN7	1.26451	0.647006	8.74659	2.41111e-17	1.35592e-16	28.7047
CFI	1.23217	3.70126	8.74942	2.35834e-17	1.32715e-16	28.509
CKMT1B	-1.29896	3.59376	-8.74114	2.5162e-17	1.41069e-16	28.461
MLF1IP	1.20241	2.54761	8.72361	2.88539e-17	1.60731e-16	28.4451
SYNPO	1.0605	5.84886	8.76432	2.09877e-17	1.18593e-16	28.3729
SH3GL3	-1.21939	3.25353	-8.72193	2.92338e-17	1.62737e-16	28.3576
ZNF98	-1.30836	-1.40011	-8.68799	3.80862e-17	2.09963e-16	28.2712
SLC47A1	1.09242	1.43121	8.69044	3.73674e-17	2.06208e-16	28.2577
SPOCD1	2.04237	2.89019	8.69424	3.62767e-17	2.00323e-16	28.1923
PTGFR	-1.2773	-0.220776	-8.67659	4.1617e-17	2.28437e-16	28.181
APOC2	1.11002	4.59226	8.72304	2.89817e-17	1.61389e-16	28.1729
RGS14	1.01561	1.69178	8.67351	4.26239e-17	2.33498e-16	28.1181
ATRNL1	-1.00599	4.76031	-8.71465	3.0942e-17	1.71841e-16	28.0809
LOC389332	-1.43982	-1.0709	-8.65683	4.85186e-17	2.64456e-16	28.0348
BUB1B	1.44678	1.84365	8.6583	4.79706e-17	2.61659e-16	27.9939
CNTNAP2	-1.26177	4.74533	-8.70021	3.46283e-17	1.91412e-16	27.98
RRM2	1.77336	2.88933	8.65569	4.89497e-17	2.66559e-16	27.8961
TYMP	1.28222	3.06584	8.65723	4.8368e-17	2.6374e-16	27.8856
HBQ1	-1.06903	-1.90082	-8.63152	5.90388e-17	3.19603e-16	27.8441
ZNF727	-1.32429	-0.549845	-8.62971	5.98727e-17	3.23799e-16	27.828
ROPN1L	1.26124	-2.18785	8.61662	6.62514e-17	3.5666e-16	27.7316
FAM190A	-1.15055	-1.17135	-8.6087	7.04372e-17	3.77717e-16	27.6717
BIRC5	1.66693	1.93693	8.61502	6.7081e-17	3.60656e-16	27.6597
SEZ6L	-1.34118	5.98529	-8.66872	4.42421e-17	2.42122e-16	27.6365
CP	1.66242	3.70217	8.63031	5.95943e-17	3.22399e-16	27.607
SVOP	-1.86779	3.19595	-8.61939	6.48516e-17	3.49466e-16	27.5888
GPR82	1.49323	-1.32852	8.58856	8.22918e-17	4.38863e-16	27.5205
F5	-2.15582	2.81327	-8.59759	7.67493e-17	4.10631e-16	27.4641
IL7R	1.17737	-2.21257	8.5771	8.98936e-17	4.77246e-16	27.4346
FREM2	1.42264	3.07694	8.59658	7.73498e-17	4.13576e-16	27.4242
MYO1G	1.2001	0.326756	8.57594	9.06994e-17	4.81214e-16	27.415
ANGPT2	1.2814	3.32334	8.58119	8.71054e-17	4.63038e-16	27.276
HAMP	1.61519	0.680987	8.55075	1.10106e-16	5.7934e-16	27.2188
KRT7	1.35539	-2.54938	8.54604	1.14168e-16	6.00134e-16	27.2014
CHGA	-1.68178	4.56333	-8.58923	8.18671e-17	4.3688e-16	27.174
GTSE1	1.25203	1.82009	8.54554	1.14607e-16	6.02059e-16	27.1424
ACTG2	1.6511	-0.430396	8.52278	1.36496e-16	7.12063e-16	27.0235
KYNU	1.13211	-0.0330247	8.51094	1.4946e-16	7.7724e-16	26.9318
RIMS2	-1.58343	2.61474	-8.51535	1.445e-16	7.52867e-16	26.8586
ANK1	-1.11918	3.20448	-8.51432	1.45645e-16	7.58592e-16	26.784
GSG2	1.10852	-0.428252	8.49023	1.75141e-16	9.04804e-16	26.7804
ITGA4	1.08123	1.79138	8.49682	1.66526e-16	8.63e-16	26.7784
RAD51	1.06006	0.867779	8.49048	1.74813e-16	9.03676e-16	26.7648
LHFPL3	-1.20607	6.90268	-8.55087	1.1001e-16	5.79018e-16	26.7288
HTR1A	-1.53894	-1.68381	-8.47479	1.97081e-16	1.01245e-15	26.6706
DHRS2	-1.45832	0.262798	-8.4731	1.99644e-16	1.02498e-15	26.6454
CFB	1.05843	2.46644	8.47219	2.0103e-16	1.03177e-15	26.5472
FPR2	1.2984	-1.9821	8.45741	2.25031e-16	1.15066e-15	26.5418
NCAPG	1.51579	2.10017	8.46605	2.10681e-16	1.07963e-15	26.5285
F7	-1.13055	-1.01775	-8.45373	2.31439e-16	1.18123e-15	26.5121
WFIKKN2	1.33087	-1.13338	8.45133	2.3571e-16	1.20155e-15	26.4948
UBE2C	1.66643	2.25214	8.46216	2.17024e-16	1.11144e-15	26.4884
TC2N	1.21161	1.13304	8.44954	2.38945e-16	1.21728e-15	26.4521
GPNMB	1.39167	4.74407	8.491	1.74117e-16	9.00361e-16	26.3957
NGFR	1.18807	3.69145	8.46809	2.07417e-16	1.06356e-15	26.3699
ESPL1	1.41467	1.35119	8.43788	2.61146e-16	1.32466e-15	26.3573
EYA2	1.06616	3.18575	8.45402	2.30927e-16	1.17898e-15	26.3331
HLADPB1	1.11279	5.80283	8.49269	1.71883e-16	8.89641e-16	26.3019
NDC80	1.46872	1.37067	8.42997	2.77344e-16	1.40381e-15	26.2975
CD3E	1.28699	-0.919959	8.42228	2.94047e-16	1.48426e-15	26.2784
HPR	-1.37387	2.50363	-8.4348	2.67333e-16	1.35522e-15	26.2647
FAM64A	1.58866	2.18429	8.42528	2.87414e-16	1.45166e-15	26.2181
ABI3BP	-1.1836	4.19595	-8.45317	2.32429e-16	1.18555e-15	26.1804
C1QL1	-1.08637	7.07189	-8.47677	1.94124e-16	9.98189e-16	26.1711
ABCA13	1.25654	-1.40827	8.40293	3.406e-16	1.71088e-15	26.1373
SPINK8	1.27901	-2.38783	8.39962	3.4926e-16	1.75225e-15	26.1143
TFPI2	1.35543	-2.05947	8.39634	3.58059e-16	1.79475e-15	26.09
CHRNB2	-1.00071	4.3364	-8.44218	2.52737e-16	1.28477e-15	26.0706
ECM2	1.02524	3.80175	8.42967	2.7799e-16	1.40665e-15	26.0615
FOXM1	1.28877	4.02521	8.43012	2.77035e-16	1.40311e-15	26.0379
SKA3	1.18854	1.32116	8.39134	3.71915e-16	1.85969e-15	26.0133
WFDC2	1.03116	-0.90151	8.38631	3.8635e-16	1.92836e-15	26.0123
MARVELD3	-1.40197	1.60493	-8.38505	3.90054e-16	1.94568e-15	25.9543
KIAA0101	1.40991	1.38855	8.37744	4.13214e-16	2.05809e-15	25.907
NEGR1	-1.02404	4.40605	-8.41257	3.16567e-16	1.59452e-15	25.8391
KCNN4	1.01324	-0.0325027	8.36194	4.64646e-16	2.30593e-15	25.8254
FCGR2B	1.62359	-0.113184	8.36046	4.69859e-16	2.33038e-15	25.815
CXCR6	1.19533	-2.31859	8.35833	4.77469e-16	2.36599e-15	25.8103
C15orf26	1.14852	-3.10744	8.35461	4.9111e-16	2.42849e-15	25.7824
TMEM176A	1.03766	4.18557	8.39187	3.7041e-16	1.85441e-15	25.7199
ASPN	1.07116	-0.200411	8.34215	5.39544e-16	2.65526e-15	25.6814
CD80	1.02705	-3.01816	8.34053	5.46209e-16	2.68647e-15	25.6791
CENPI	1.01015	-0.399609	8.33864	5.54021e-16	2.72164e-15	25.6574
HECW1	-1.30758	2.62916	-8.35402	4.93309e-16	2.43863e-15	25.6521
NCAPH	1.16543	2.02552	8.34517	5.27411e-16	2.59865e-15	25.6353
LOXL2	1.08658	3.74908	8.37094	4.34041e-16	2.15792e-15	25.6328
ELAVL2	-1.15065	3.31511	-8.35783	4.79285e-16	2.37286e-15	25.5992
C1QTNF8	-1.04144	-2.37658	-8.32647	6.07298e-16	2.97203e-15	25.5765
HMGCLL1	-1.28602	1.55035	-8.32099	6.32901e-16	3.08984e-15	25.4837
ALOX12B	-1.17665	-1.94699	-8.30236	7.28133e-16	3.53386e-15	25.3995
EXOC3L2	1.3696	-2.17529	8.29767	7.54311e-16	3.65233e-15	25.3655
PPL	1.46739	1.54516	8.29924	7.45454e-16	3.61156e-15	25.3229
NUF2	1.11478	1.82496	8.3006	7.37861e-16	3.57582e-15	25.3191
CLEC12A	1.36543	-2.44095	8.28423	8.34433e-16	4.02728e-15	25.2676
SLC8A2	-1.30769	3.76584	-8.31676	6.53374e-16	3.18414e-15	25.2321
CPLX1	-1.10002	4.69034	-8.32653	6.07013e-16	2.97203e-15	25.16
OAS1	1.03048	3.5037	8.2966	7.60372e-16	3.68059e-15	25.1175
GATA3	1.13259	-2.18111	8.25823	1.01404e-15	4.85019e-15	25.0778
CLEC17A	1.33161	-1.39089	8.25299	1.05462e-15	5.03116e-15	25.037
CIITA	1.13517	2.28878	8.26192	9.8639e-16	4.72203e-15	25.0027
LHX3	-1.37328	-2.16559	-8.24455	1.12345e-15	5.34868e-15	24.9782
SCRT2	-1.48017	1.30659	-8.24914	1.08546e-15	5.1738e-15	24.9661
MYBL2	1.78726	2.24233	8.25527	1.0368e-15	4.95187e-15	24.9563
CBLN2	-1.3764	1.58479	-8.24906	1.08612e-15	5.17544e-15	24.9535
FAM179A	-1.0534	1.82786	-8.24668	1.10568e-15	5.26715e-15	24.9236
LYZ	1.42444	2.92661	8.25606	1.03066e-15	4.92398e-15	24.898
UNC13A	-1.02404	6.05343	-8.30436	7.17306e-16	3.48244e-15	24.8809
HLADOA	1.16724	3.91728	8.27096	9.21823e-16	4.42963e-15	24.868
CDK1	1.23956	2.86465	8.25024	1.0766e-15	5.13452e-15	24.8612
ARHGDIG	-1.15587	3.495	-8.25751	1.01959e-15	4.8753e-15	24.832
AURKB	1.58162	0.973491	8.22703	1.28059e-15	6.07581e-15	24.8147
GALNT14	-1.0032	1.64643	-8.2241	1.30893e-15	6.20135e-15	24.7688
TGM5	1.21689	-2.46805	8.20439	1.51619e-15	7.15865e-15	24.6873
GJB2	1.47658	0.348956	8.20018	1.56452e-15	7.37839e-15	24.6345
KCNK12	-1.04413	0.218824	-8.18631	1.73476e-15	8.14403e-15	24.5372
MXRA5	1.2481	2.60767	8.20062	1.55939e-15	7.3563e-15	24.5251
RPS6KA6	-1.23292	0.150013	-8.18368	1.76906e-15	8.30271e-15	24.519
TMEM132C	-1.04149	3.55047	-8.21385	1.41302e-15	6.68108e-15	24.501
MCTP2	1.00674	-1.81929	8.17844	1.83924e-15	8.61986e-15	24.4979
MADCAM1	-1.17691	-0.829881	-8.17748	1.8525e-15	8.67706e-15	24.485
CCR5	1.06979	0.967421	8.17954	1.82432e-15	8.55477e-15	24.4713
OLFM4	-1.21296	-0.157216	-8.15346	2.21418e-15	1.03214e-14	24.3046
TLX1	-1.96762	-0.129682	-8.14817	2.30273e-15	1.0722e-14	24.2653
CXCL9	1.45103	-0.570494	8.13553	2.52895e-15	1.17456e-14	24.1796
CHRNA1	1.70788	-0.957197	8.13411	2.55551e-15	1.18522e-14	24.1728
C21orf62	1.33786	3.61931	8.16178	2.08164e-15	9.72551e-15	24.1163
LRTM2	-1.5338	1.53123	-8.12107	2.81453e-15	1.30024e-14	24.0247
NPY2R	1.40096	-1.09762	8.10115	3.26071e-15	1.50049e-14	23.9367
MAK	1.0026	-1.65978	8.09979	3.29367e-15	1.51439e-14	23.9305
TOP2A	1.65638	4.48478	8.14871	2.29366e-15	1.06828e-14	23.905
ESPNL	1.08703	-2.21309	8.0707	4.08105e-15	1.85431e-14	23.7246
RNASE2	1.28606	0.340339	8.07214	4.03814e-15	1.83624e-14	23.7103
AGBL2	1.03479	-1.74067	8.06072	4.39192e-15	1.99272e-14	23.6512
IL2RB	1.11539	-0.499558	8.05707	4.51125e-15	2.04293e-14	23.6151
CD52	1.00457	0.00490568	8.05547	4.56458e-15	2.06595e-14	23.5974
PHEX	1.05947	-0.766264	8.05222	4.67517e-15	2.11427e-14	23.5831
FA2H	-1.2792	4.18412	-8.09558	3.39761e-15	1.55914e-14	23.546
LOC134466	-1.30309	1.87345	-8.05161	4.69603e-15	2.12195e-14	23.5052
POM121L10P	-1.13708	-0.767965	-8.04092	5.07965e-15	2.28591e-14	23.5024
WNK2	-1.22733	4.6039	-8.09377	3.44311e-15	1.57827e-14	23.468
CA9	1.6838	-1.00027	8.01481	6.15067e-15	2.73877e-14	23.3184
GZMK	1.27216	-2.42627	8.01346	6.212e-15	2.76236e-14	23.3172
SLC35D3	-1.00441	-2.58676	-8.00772	6.47832e-15	2.8715e-14	23.2769
TSPAN8	-1.17233	-0.960145	-8.00736	6.49555e-15	2.87837e-14	23.2649
CCR2	1.2203	-2.09981	7.9979	6.96043e-15	3.07529e-14	23.2054
KIAA1244	-1.10064	4.27812	-8.04914	4.78198e-15	2.15843e-14	23.1888
MT1A	1.10273	-2.14807	7.99279	7.22516e-15	3.18714e-14	23.1694
FUT3	-1.11173	-1.62947	-7.98317	7.75139e-15	3.40471e-14	23.0983
LECT1	1.3433	-1.53437	7.97583	8.1777e-15	3.58339e-14	23.0455
PTCRA	1.07096	-2.24394	7.9719	8.41518e-15	3.68549e-14	23.0217
CRB2	1.03044	4.35475	8.00627	6.54727e-15	2.90051e-14	22.8678
2021-03-04	-1.53277	2.27262	-7.95967	9.1998e-15	4.02165e-14	22.8171
LILRA6	1.04192	-0.537088	7.92967	1.1442e-14	4.96892e-14	22.7094
LILRA5	1.13081	-2.65747	7.9234	1.19746e-14	5.18116e-14	22.6807
CD24	-1.10253	6.30977	-8.00366	6.67356e-15	2.95487e-14	22.6804
ADRA1A	-1.05987	0.876138	-7.92055	1.22242e-14	5.28361e-14	22.6177
CNTN1	-1.02636	7.12858	-7.9862	7.58139e-15	3.33537e-14	22.5612
PRF1	1.0384	0.0642869	7.90932	1.32619e-14	5.72015e-14	22.5572
PIRT	1.33044	2.49821	7.9056	1.36238e-14	5.87012e-14	22.4121
HLADRB1	1.11073	5.93949	7.96413	8.9057e-15	3.89515e-14	22.4068
ACADL	1.06622	-0.862344	7.88503	1.58104e-14	6.78042e-14	22.3984
S100A3	1.42496	-0.296487	7.87499	1.69996e-14	7.27528e-14	22.3209
PBK	1.48908	2.30543	7.8811	1.62654e-14	6.96831e-14	22.2561
FCN3	1.05606	-2.65283	7.86088	1.88219e-14	8.01981e-14	22.2418
CASC5	1.26274	0.91106	7.85886	1.90974e-14	8.13514e-14	22.1803
TNFSF12TNFSF13	1.87598	0.262478	7.8553	1.95943e-14	8.33605e-14	22.1708
C3	1.01249	8.58977	7.92095	1.2189e-14	5.26978e-14	22.1522
FEZF2	-1.13726	0.676991	-7.8506	2.02688e-14	8.61632e-14	22.13
RIBC2	1.12598	-2.63016	7.83672	2.23989e-14	9.47547e-14	22.0729
GABBR2	-1.16353	6.13146	-7.90604	1.35806e-14	5.85301e-14	21.9852
ENPEP	1.08426	1.82758	7.82647	2.4113e-14	1.01694e-13	21.9088
CLIC6	1.21719	-1.89545	7.80815	2.75014e-14	1.15365e-13	21.8696
KCNE1L	1.39275	0.668776	7.81057	2.70294e-14	1.135e-13	21.8483
ATP1A3	-1.04187	7.63332	-7.88311	1.60309e-14	6.8696e-14	21.8412
STAC2	1.344	3.07741	7.83262	2.30695e-14	9.74421e-14	21.8305
CRLF1	-1.71903	3.2736	-7.82255	2.48011e-14	1.04409e-13	21.7388
EGFL6	1.00506	-2.79337	7.7822	3.31213e-14	1.37715e-13	21.6941
HAND2	1.78157	-2.03339	7.78172	3.32363e-14	1.38158e-13	21.6865
ANGPT1	1.0219	2.17601	7.77942	3.37881e-14	1.40205e-13	21.553
SEMA3A	1.18661	1.60165	7.76878	3.64566e-14	1.50937e-13	21.5189
NR0B1	-1.35874	-0.0139985	-7.76063	3.86426e-14	1.59667e-13	21.5169
KIAA1486	-1.2844	-1.38032	-7.74438	4.33934e-14	1.78537e-13	21.4222
DLX2	1.23767	-1.40201	7.73507	4.63688e-14	1.9021e-13	21.358
EGR1	1.08339	6.98441	7.81745	2.57264e-14	1.08249e-13	21.3564
PDZK1IP1	1.11389	-2.1209	7.7118	5.47139e-14	2.23222e-13	21.2034
LOC643763	-1.02157	6.4241	-7.78094	3.34221e-14	1.38896e-13	21.0925
TTPA	-1.0173	-0.50213	-7.69232	6.28286e-14	2.55194e-13	21.0519
LOC158696	-1.11769	-0.274646	-7.68605	6.56825e-14	2.66262e-13	21.0053
WSCD2	-1.4756	1.89555	-7.69296	6.2541e-14	2.54088e-13	20.9723
C6orf118	1.0084	-0.876239	7.67816	6.94574e-14	2.80531e-13	20.9593
UBXN10	1.36811	-0.354349	7.67889	6.91008e-14	2.79228e-13	20.9571
STEAP1	1.1125	-0.225173	7.67472	7.11673e-14	2.86876e-13	20.9264
ST8SIA5	1.03145	1.90798	7.68301	6.71103e-14	2.71583e-13	20.9032
CDC45	1.42893	0.766611	7.65094	8.4196e-14	3.37827e-13	20.7378
C2CD4A	1.07982	-2.53486	7.6359	9.3621e-14	3.7437e-13	20.685
CXCR3	1.0078	-3.02073	7.63081	9.70445e-14	3.87685e-13	20.6527
COL15A1	1.08792	0.643382	7.62356	1.02127e-13	4.07199e-13	20.5549
GABRD	-1.21295	3.63254	-7.64873	8.55197e-14	3.43055e-13	20.4631
TLX1NB	-1.60981	-2.15006	-7.60105	1.19643e-13	4.74407e-13	20.4444
IL6	1.33957	-1.26871	7.59815	1.22101e-13	4.8357e-13	20.416
SERINC2	1.03667	1.74658	7.60499	1.16379e-13	4.62018e-13	20.3769
HTR2A	-1.175	1.27514	-7.59521	1.24649e-13	4.93189e-13	20.3373
MGC45800	1.19011	-1.97512	7.57416	1.4448e-13	5.67302e-13	20.2599
STC2	-1.02523	3.52352	-7.6154	1.08165e-13	4.30236e-13	20.2468
LRFN5	-1.22154	2.07275	-7.57528	1.43347e-13	5.62988e-13	20.1491
HLADQA1	1.49063	3.42203	7.58004	1.38646e-13	5.45349e-13	20.0276
CSTA	1.33344	-1.14502	7.53615	1.88459e-13	7.31982e-13	19.9929
TLL1	-1.24631	-0.34257	-7.53653	1.87952e-13	7.30183e-13	19.9839
HAPLN1	-1.25415	4.03961	-7.58764	1.31455e-13	5.1875e-13	19.9766
CNN1	1.0581	0.270388	7.52972	1.97094e-13	7.64258e-13	19.9252
CHRM3	1.2759	-0.226341	7.5274	2.00309e-13	7.75999e-13	19.9199
NEUROD1	-1.11087	1.74497	-7.51805	2.13791e-13	8.25901e-13	19.7837
orf653553	-1.2223	1.19099	-7.48643	2.66362e-13	1.01969e-12	19.6008
MAB21L1	1.04388	-0.485573	7.47363	2.9109e-13	1.11049e-12	19.561
GAL	1.20398	-2.34403	7.46631	3.06239e-13	1.16558e-12	19.5346
FAM111B	1.19599	1.09928	7.47041	2.97664e-13	1.13426e-12	19.4963
ZNF676	-1.47738	-1.39382	-7.45727	3.26011e-13	1.23742e-12	19.4641
IL1R2	1.22382	-2.09774	7.45369	3.34194e-13	1.26789e-12	19.4477
TNNT1	-1.32716	0.234623	-7.43366	3.83798e-13	1.44976e-12	19.2773
EMID2	-1.09763	1.8423	-7.43761	3.73452e-13	1.41165e-12	19.2324
SDC4	1.01757	5.33643	7.5041	2.35591e-13	9.06091e-13	19.2212
HTR2C	-1.25932	-0.51883	-7.41753	4.28934e-13	1.61324e-12	19.185
PAPPA	-1.01243	0.768682	-7.40224	4.76555e-13	1.78584e-12	19.0518
KIF6	-1.08439	1.93212	-7.3964	4.96081e-13	1.8527e-12	18.9485
PSORS1C1	1.02368	-2.14905	7.37469	5.75819e-13	2.13648e-12	18.9208
TDO2	1.20046	-1.37194	7.3691	5.98344e-13	2.21607e-12	18.8745
CABP1	-1.13341	2.81478	-7.39013	5.17936e-13	1.9317e-12	18.8164
ZNF385D	1.17012	-0.227222	7.35104	6.77077e-13	2.49369e-12	18.7362
LRRC2	1.09367	1.3533	7.35195	6.7292e-13	2.47949e-12	18.6896
IL8	1.66391	0.720277	7.34658	6.98057e-13	2.56752e-12	18.6784
CHODL	1.08261	0.16512	7.33912	7.3459e-13	2.69589e-12	18.6482
EMR1	1.40397	-1.30167	7.32974	7.8319e-13	2.8666e-12	18.6123
PLIN1	-1.00481	1.44136	-7.34097	7.25337e-13	2.66489e-12	18.6121
NETO1	-1.04487	2.56708	-7.34957	6.8392e-13	2.51777e-12	18.5744
FPR1	1.04746	3.78761	7.34058	7.27275e-13	2.67142e-12	18.3363
GZMA	1.19754	-1.86575	7.27371	1.14669e-12	4.13566e-12	18.25
HOXD3	1.58801	-0.982771	7.27337	1.14933e-12	4.14427e-12	18.2355
TFPI	1.1278	3.25619	7.30284	9.40763e-13	3.41383e-12	18.1713
CD163	1.6321	4.03183	7.31898	8.42831e-13	3.06925e-12	18.1708
PCSK2	-1.38637	3.83959	-7.30627	9.19068e-13	3.33804e-12	18.1066
GNLY	1.13943	-0.59614	7.20378	1.83937e-12	6.54379e-12	17.7726
CNNM1	-1.18062	1.92742	-7.18522	2.08394e-12	7.37735e-12	17.5488
CYP27B1	1.01926	-0.665233	7.16795	2.34003e-12	8.25209e-12	17.5402
KRT18	1.06813	-1.06149	7.15337	2.58005e-12	9.06103e-12	17.4523
TMEM179	-1.06164	0.384292	-7.15335	2.5804e-12	9.06103e-12	17.4214
HS3ST3A1	1.14622	-1.00296	7.13906	2.83928e-12	9.92996e-12	17.3585
LILRB5	-1.02234	-0.544381	-7.13994	2.82265e-12	9.87388e-12	17.3561
LRRIQ1	1.02893	-2.61351	7.13442	2.92864e-12	1.0223e-11	17.3503
FGF17	-1.11588	0.645737	-7.13305	2.9556e-12	1.03103e-11	17.2806
IL1RN	1.16269	-0.641239	7.1278	3.06089e-12	1.06621e-11	17.2792
GRIN1	-1.63988	4.55178	-7.19376	1.96764e-12	6.97911e-12	17.2581
CD48	1.21291	0.17992	7.10177	3.6408e-12	1.25971e-11	17.0923
FLJ43390	-1.18333	2.44454	-7.10967	3.45441e-12	1.19747e-11	17.0067
FCGR3B	1.03627	-0.642064	7.08192	4.1544e-12	1.42992e-11	16.9829
OASL	1.01754	0.766174	7.08466	4.07961e-12	1.40477e-11	16.9629
GRM4	-1.12073	-0.0118605	-7.05916	4.83113e-12	1.6532e-11	16.8233
LOC84856	-1.1961	2.50489	-7.07107	4.46453e-12	1.53315e-11	16.7497
ADAMTS19	-1.07166	-0.609991	-7.02767	5.94921e-12	2.01989e-11	16.6341
CKMT1A	-1.11253	2.03383	-7.03123	5.81139e-12	1.97426e-11	16.5403
COL9A3	1.1382	3.76929	7.06671	4.59547e-12	1.57582e-11	16.5368
MYOZ2	-1.01381	-0.722663	-7.00644	6.84288e-12	2.30718e-11	16.5006
HLADQB1	1.22392	4.08268	7.05018	5.1273e-12	1.75019e-11	16.379
CACNA2D3	-1.10024	1.65866	-6.98081	8.09886e-12	2.70798e-11	16.2476
MMEL1	1.31212	-1.43245	6.96383	9.05254e-12	3.01465e-11	16.2422
LRRN4CL	1.1545	1.25194	6.97192	8.58477e-12	2.86408e-11	16.2167
MMP7	1.45579	-1.99817	6.93805	1.07151e-11	3.53906e-11	16.0876
CCNA1	1.04877	-0.558621	6.94006	1.05751e-11	3.49632e-11	16.0754
NAPSB	1.3779	2.7119	6.96398	9.04368e-12	3.01231e-11	16.0361
FOXD3	1.34484	-1.52413	6.92885	1.13785e-11	3.74542e-11	16.0223
NKX32	1.12654	-2.03651	6.91872	1.21555e-11	3.98925e-11	15.9662
HOXB7	1.28586	-0.867593	6.91483	1.24671e-11	4.08753e-11	15.9221
CACNA1I	-1.10065	2.03225	-6.90644	1.31669e-11	4.30577e-11	15.7438
SNORD11526	-1.048	-1.79103	-6.87495	1.61558e-11	5.24784e-11	15.6874
C5orf49	1.08912	0.314774	6.87212	1.64548e-11	5.33867e-11	15.6243
CPLX2	-1.4015	6.19342	-6.92362	1.17734e-11	3.87079e-11	15.3447
SCN9A	1.15288	-0.178174	6.78068	2.9667e-11	9.41078e-11	15.0671
FOXJ1	1.03486	3.24696	6.809	2.47338e-11	7.88986e-11	14.9761
PCDHA3	-1.04233	2.09607	-6.77793	3.01936e-11	9.56863e-11	14.9301
TMEM196	-1.26072	0.931405	-6.74625	3.69764e-11	1.16245e-10	14.8142
SLC24A4	-1.06221	2.79198	-6.75905	3.4074e-11	1.07448e-10	14.7312
CXCL14	1.31097	3.99838	6.78599	2.86739e-11	9.10451e-11	14.7124
FAM163B	-1.24132	0.837172	-6.71797	4.4281e-11	1.38209e-10	14.6436
L1CAM	-1.36274	4.9234	-6.78853	2.82092e-11	8.96558e-11	14.5843
TRDN	-1.00718	-1.44644	-6.67472	5.82654e-11	1.80187e-10	14.4409
HOXD4	1.3123	-1.68203	6.66794	6.08186e-11	1.87872e-10	14.4037
C9orf4	-1.08315	0.338881	-6.66422	6.22656e-11	1.9227e-10	14.3335
SCN7A	1.31303	0.0161606	6.64068	7.22377e-11	2.22149e-10	14.1993
KIFC1	1.01428	2.77379	6.66743	6.10156e-11	1.88445e-10	14.1655
RET	-1.05551	3.0963	-6.67246	5.91031e-11	1.82675e-10	14.15
ZDHHC8P1	1.1304	0.572926	6.61095	8.70972e-11	2.66505e-10	13.9988
GABRG2	-1.51471	3.29666	-6.64018	7.2468e-11	2.22815e-10	13.9263
OR4N2	-1.39073	-1.75792	-6.57933	1.06185e-10	3.21929e-10	13.8667
CPB1	-1.02433	-2.01813	-6.51947	1.54193e-10	4.6046e-10	13.5113
PPP4R4	-1.09848	2.11482	-6.53185	1.42783e-10	4.277e-10	13.417
GBX2	-1.07692	0.836482	-6.51287	1.60639e-10	4.78854e-10	13.3951
C1QL2	-1.0243	1.08638	-6.49923	1.74811e-10	5.19581e-10	13.3009
ARHGAP36	-1.0836	2.6921	-6.49832	1.75803e-10	5.22159e-10	13.1468
psiTPTE22	-1.61191	2.42384	-6.49227	1.82512e-10	5.41112e-10	13.1441
WDR38	1.20847	-2.21981	6.43356	2.62089e-10	7.64414e-10	13.0029
CHRM1	-1.12062	2.87338	-6.477	2.00579e-10	5.92231e-10	12.9933
RGS1	1.01615	5.15128	6.49917	1.74875e-10	5.19589e-10	12.7624
MS4A6A	1.00727	4.23076	6.46912	2.10575e-10	6.20859e-10	12.7148
SEMA3E	1.28768	0.74208	6.35268	4.29577e-10	1.23202e-09	12.4449
CCL2	1.09778	3.69218	6.40225	3.17536e-10	9.20118e-10	12.4121
HLADQB2	1.14585	-1.28686	6.33232	4.86087e-10	1.38399e-09	12.3885
SRRM4	-1.10408	2.7776	-6.3525	4.30051e-10	1.23317e-09	12.2649
TGFBI	1.03	4.99654	6.40359	3.14946e-10	9.12774e-10	12.2064
RNF128	1.07602	-0.526023	6.30389	5.77328e-10	1.63252e-09	12.2043
MIA	1.03351	-1.50867	6.29293	6.16801e-10	1.74085e-09	12.1637
PCDHGA1	-1.14359	2.24642	-6.32368	5.12199e-10	1.45558e-09	12.1622
CNTNAP5	-1.128	0.842588	-6.29908	5.94324e-10	1.67885e-09	12.1277
DLX1	1.02498	1.03976	6.28156	6.60538e-10	1.85826e-09	12.0153
GSDMC	-1.06425	-1.24687	-6.26004	7.51779e-10	2.09956e-09	11.967
HLADRB5	1.0161	4.19455	6.3339	4.81454e-10	1.37222e-09	11.9147
CNGA3	1.11613	2.79394	6.26677	7.21965e-10	2.0204e-09	11.7587
COL22A1	1.38294	1.81199	6.20043	1.07378e-09	2.96078e-09	11.4863
PCDH11Y	-1.08647	-0.703426	-6.15055	1.4438e-09	3.92986e-09	11.3243
ADAMDEC1	1.36117	-2.04114	6.13414	1.5909e-09	4.30964e-09	11.2618
PTPN3	1.01147	0.637516	6.10958	1.83869e-09	4.96219e-09	11.0455
CRABP1	1.21498	-1.03797	6.09836	1.96405e-09	5.29013e-09	11.0361
MCM10	1.01477	0.936621	6.06382	2.40477e-09	6.42063e-09	10.7714
HBB	1.04611	6.2673	6.15644	1.39431e-09	3.80332e-09	10.6698
MKI67	1.0366	3.97673	6.1086	1.84933e-09	4.99007e-09	10.6436
CACNA1B	-1.12457	2.32481	-6.04246	2.72419e-09	7.23603e-09	10.5323
PITX1	1.22305	-1.33236	6.00342	3.41842e-09	9.00184e-09	10.5097
TFCP2L1	1.00954	1.79346	6.02405	3.03248e-09	8.0265e-09	10.4841
NPTX2	1.09925	3.52376	6.02652	2.98916e-09	7.91916e-09	10.2604
LEFTY2	1.25593	0.458198	5.75524	1.40615e-08	3.51612e-08	9.0901
CLVS2	-1.08364	0.523496	-5.74417	1.496e-08	3.73062e-08	9.02901
NNAT	1.18137	3.52214	5.7144	1.76621e-08	4.3721e-08	8.53834
NTSR2	-1.09921	3.80324	-5.69433	1.9745e-08	4.87162e-08	8.37607
YSK4	1.09437	-1.76838	5.51145	5.37223e-08	1.27206e-07	7.87546
CNTNAP4	-1.02326	3.94902	-5.60589	3.2148e-08	7.76471e-08	7.87394
F13A1	1.0625	2.90266	5.56108	4.10542e-08	9.81533e-08	7.82583
ZFR2	-1.02972	1.27375	-5.50407	5.59026e-08	1.32085e-07	7.71666
SYCE1	-1.27555	-0.2537	-5.48031	6.35296e-08	1.49549e-07	7.67035
SNX31	-1.07277	0.166116	-5.4707	6.68931e-08	1.5722e-07	7.60524
C10orf81	1.03112	-2.35647	5.42351	8.60824e-08	1.99959e-07	7.43887
HLADQA2	1.09708	0.811805	5.41939	8.79911e-08	2.04163e-07	7.30955
MYT1L	-1.2088	3.11661	-5.45223	7.38494e-08	1.7266e-07	7.22532
ATP2B3	-1.02934	2.26714	-5.37942	1.08773e-07	2.50063e-07	6.97711
PCDHGB4	-1.04875	0.737446	-5.27275	1.90305e-07	4.27618e-07	6.57458
CBLN4	1.10188	0.148656	5.2145	2.57257e-07	5.71217e-07	6.31437
TMEM132D	-1.0817	0.883578	-4.94178	1.01596e-06	2.13607e-06	4.96307
SYT4	-1.01691	3.45093	-5.00918	7.27773e-07	1.55129e-06	4.958
SLC17A8	-1.03409	0.39035	-4.64052	4.30523e-06	8.5355e-06	3.61627
ETV4	1.06727	2.0403	4.65006	4.11768e-06	8.18726e-06	3.52142
ZNF560	-1.06972	-0.649758	-4.59836	5.23696e-06	1.02901e-05	3.47424
ECEL1	-1.06435	-0.997294	-4.58387	5.59984e-06	1.09614e-05	3.42311
ADAM6	1.03862	0.907984	4.55399	6.42555e-06	1.24961e-05	3.20481
HOXD8	1.02714	-0.181351	4.26764	2.30922e-05	4.25009e-05	2.05349
TSIX	-1.03541	-0.412765	-3.14709	0.00173412	0.00263114	-1.95
