# Supplementary material for: Identification of the Prognostic Signatures of Glioma With Different PTEN Status
Source: Front Oncol. 2021 Jul 14;11:633357. doi: 10.3389/fonc.2021.633357 (PMC8317988; doi:10.3389/fonc.2021.633357)
Supplement: Supplementary Table 2 — PTEN mutation list by varscan2 in TCGA glioma patients (Materials and Methods 2.1). [file DataSheet_2.zip › Supplementary Table 7.xlsx]

## Sheet: Sheet1
PTEN-mut subgroup	PTEN-WT vs.normal				Log Rank	univariate Cox			Multivariate Cox
OPR-DEGs	log2FC	p value	FDR	Trend	p value	β	HR (95% CI for HR)	p value	β	HR (95% CI for HR)	p value
LOC100129550	-1.02	< 0.001***	< 0.001	Down	< 0.01**	-0.49	0.61 (0.42-0.89)	0.01*	-0.35	0.71( 0.40- 1.27)	0.25
C10orf11	1.98	< 0.01**	< 0.001	Up	< 0.01**	0.53	1.70 (1.20-2.30)	< 0.001***	0.13	1.14( 0.79- 1.64)	0.48
GPN1	1.07	< 0.01**	< 0.001	Up	< 0.001***	1.1	3 .00(1.80-5.10)	< 0.001***	-0.07	0.99( 0.39- 2.51)	0.99
CLCF1	3.08	< 0.01**	0.01	Up	< 0.01**	0.41	1.5 0(1.30-1.80)	< 0.001***	0.36	1.43( 1.03- 1.99)	0.033*
RANBP17	-2.31	< 0.01**	0.01	Down	0.05*	-0.36	0.70 (0.58-0.85)	< 0.001***	-0.05	0.95( 0.72- 1.26)	0.72
CHML	-1.03	< 0.01**	0.01	Down	0.03*	-0.46	0.63 (0.47-0.85)	< 0.01**	-0.1	0.90( 0.59- 1.39)	0.65
LOC100133612	1.32	< 0.01**	0.02	Up	< 0.01**	0.43	1.50 (1.10-2.10)	0.01*	< 0.01**	1.00( 0.68- 1.49)	0.98
AEBP1	2.27	< 0.01**	0.01	Up	< 0.001***	0.4	1.50 (1.20-1.80)	< 0.001***	0.3	1.34( 1.01- 1.80)	0.05*
DUSP9	-1.8	0.01*	0.03	Down	< 0.01**	-0.21	0.81 (0.71-0.93)	< 0.01**	0.02	1.02( 0.86- 1.21)	0.86
C2orf58	-1.3	0.02*	0.04	Down	0.01*	0.33	1.40 (1.00-1.90)	0.02*	0.29	1.34( 0.93- 1.92)	0.12
OS9	1.32	0.02*	0.04	Up	0.02*	0.22	1.20 (1.00-1.50)	0.01*	0.55	1.73( 1.31- 2.29)	< 0.001***
