# Supplementary material for: Identification of the Prognostic Signatures of Glioma With Different PTEN Status
Source: Front Oncol. 2021 Jul 14;11:633357. doi: 10.3389/fonc.2021.633357 (PMC8317988; doi:10.3389/fonc.2021.633357)
Supplement: Supplementary Table 2 — PTEN mutation list by varscan2 in TCGA glioma patients (Materials and Methods 2.1). [file DataSheet_2.zip › Supplementary Table 8.xlsx]

## Sheet: DEG_PTEN_mut_risk_score_p_FC_47
DEGs between high risk patients low risk patients in TCGA PTEN-mut subgroup
	logFC	AveExpr	t	P.Value	adj.P.Val	B
SOCS7	-1.37837	1.75448	-5.8665	9.64565e-08	0.00112101	6.77261
ZNF704	-1.30936	3.05472	-5.64109	2.47532e-07	0.00112101	6.42618
MAP2	-1.10434	8.42024	-5.37816	7.30001e-07	0.00113468	5.71481
BCL2A1	1.54637	1.88765	5.43918	5.68992e-07	0.00113468	5.35279
LILRA6	1.67972	0.964075	5.42028	6.14729e-07	0.00113468	5.03444
TTBK2	-1.02719	2.62292	-5.05162	2.71353e-06	0.00137495	4.23595
KLHL11	-1.0339	1.34172	-5.15114	1.82548e-06	0.00118945	4.2347
DDIT3	1.14717	5.37893	4.84316	6.15328e-06	0.00166183	3.72907
SYT15	-1.30633	0.707571	-5.00522	3.26041e-06	0.00145987	3.6365
UPP1	1.17749	4.98105	4.80509	7.13305e-06	0.00168819	3.59743
ALOX5AP	1.26575	5.6769	4.7807	7.83901e-06	0.0017088	3.50039
ILDR2	-1.33265	2.25961	-4.85389	5.90156e-06	0.00166183	3.48971
CLCF1	1.74662	2.29431	4.83985	6.23291e-06	0.00166183	3.45047
PLAUR	1.29595	4.32715	4.68347	1.13933e-05	0.00190659	3.16814
FBP1	1.15215	2.98376	4.68635	1.12683e-05	0.00190492	3.07244
FCER1G	1.02443	5.55622	4.63044	1.39479e-05	0.00203722	2.96487
SLC11A1	1.24362	5.19787	4.62407	1.42897e-05	0.00204304	2.95106
CD99	1.15827	8.59762	4.61773	1.46384e-05	0.00204304	2.92937
SPP1	1.72719	10.8399	4.60164	1.55601e-05	0.00211298	2.88419
LY96	1.20207	2.67296	4.6414	1.33778e-05	0.00201609	2.87296
TSPAN31	1.4297	6.65288	4.59725	1.58214e-05	0.00213101	2.84138
IFI30	1.32593	6.54219	4.57936	1.69304e-05	0.00217431	2.77773
TAOK1	-1.1569	3.98961	-4.56345	1.79795e-05	0.00220707	2.74726
LSP1	1.06572	4.6781	4.5605	1.81812e-05	0.00220707	2.73854
S100A4	1.68095	4.1173	4.54711	1.91232e-05	0.00226609	2.69144
HAMP	1.89485	2.41125	4.59299	1.6079e-05	0.00214823	2.66832
SH2D2A	1.18871	-0.412398	4.73339	9.40758e-06	0.00185173	2.6282
RDH10	1.13378	5.29717	4.52058	2.11315e-05	0.00236214	2.58585
SOX6	-1.07635	5.50316	-4.51265	2.17704e-05	0.002372	2.55302
TNFSF12TNFSF13	2.24176	2.2149	4.56708	1.77351e-05	0.00220707	2.55218
CASP4	1.0194	4.09798	4.48594	2.40634e-05	0.00247614	2.48608
SERINC5	-1.20642	3.39572	-4.49574	2.31956e-05	0.00243615	2.48556
CEBPD	1.10319	5.59702	4.47889	2.47066e-05	0.0025114	2.43392
VNN2	1.38848	0.944016	4.58341	1.66732e-05	0.00217431	2.37757
IL10	1.43681	-0.553738	4.62267	1.4366e-05	0.00204304	2.28525
PAR5	-1.53001	0.118067	-4.58278	1.67129e-05	0.00217431	2.25499
TNR	-2.55139	3.32584	-4.41671	3.11493e-05	0.00267488	2.19981
TIMP1	1.6689	7.7155	4.40438	3.26074e-05	0.00267488	2.17865
S100A11	1.1495	6.72463	4.39362	3.39337e-05	0.00269691	2.13087
HK3	1.46669	1.86288	4.41613	3.12164e-05	0.00267488	2.01984
GNLY	1.69697	0.545075	4.46062	2.64521e-05	0.00255558	1.95793
SPOCD1	1.98502	5.32561	4.32716	4.33589e-05	0.00304376	1.93117
NTNG1	1.36812	2.96886	4.31208	4.58269e-05	0.00313438	1.84745
SOCS1	1.16123	1.50298	4.36868	3.72114e-05	0.00276449	1.81466
IL1RN	1.53928	0.891853	4.39538	3.37133e-05	0.00269691	1.80932
FAM106C	-1.26181	-1.52304	-4.4756	2.50125e-05	0.0025114	1.75627
APOC2	1.22286	5.72667	4.27352	5.27668e-05	0.00333846	1.72956
KIAA0754	-1.25064	2.65516	-4.28224	5.1113e-05	0.0032949	1.71913
ISG20	1.02959	2.59883	4.27835	5.18451e-05	0.00331629	1.70073
ZNF354C	-1.05291	1.9002	-4.29951	4.79853e-05	0.00320554	1.66751
BCAN	-1.64975	10.5647	-4.23631	6.04203e-05	0.00358775	1.64596
NAMPT	1.1347	7.65987	4.21933	6.42583e-05	0.00360716	1.54932
ZIM2	-1.45449	-1.72678	-4.4091	3.20417e-05	0.00267488	1.54931
ADCYAP1R1	-1.40727	5.05715	-4.21058	6.63257e-05	0.00361453	1.54132
KCNA2	-1.08349	1.55854	-4.27337	5.27963e-05	0.00333846	1.53681
SERPINE1	1.89409	6.50636	4.21173	6.60506e-05	0.00361453	1.5193
CAV1	1.37461	6.22693	4.20454	6.7792e-05	0.00363466	1.49193
PCDHGA2	-1.39923	1.40328	-4.26027	5.53767e-05	0.00343605	1.47762
KLRC4	-2.11009	-2.57106	-4.40817	3.21527e-05	0.00267488	1.4714
TNFRSF12A	1.45367	5.50218	4.18171	7.36157e-05	0.00376417	1.4306
MSR1	1.19073	5.65005	4.18235	7.34466e-05	0.00376417	1.42546
OCIAD2	1.5545	4.91986	4.16555	7.80268e-05	0.00383259	1.4
CSTA	1.39189	1.08505	4.24735	5.80437e-05	0.00348409	1.39637
G0S2	1.49796	1.92527	4.20638	6.73406e-05	0.00362218	1.39125
SEZ6L	-1.68079	4.5519	-4.15092	8.22401e-05	0.00394919	1.36714
DIRAS3	1.38798	4.44617	4.14816	8.30609e-05	0.00396562	1.35862
TMEM176B	1.19096	6.2074	4.16363	7.85685e-05	0.00383966	1.35412
PDPN	1.7917	7.17829	4.16176	7.90986e-05	0.0038542	1.35372
IER5L	1.01057	4.01031	4.13269	8.77979e-05	0.00403458	1.317
CSRNP3	-1.15999	0.461416	-4.2406	5.94852e-05	0.00354493	1.29771
ARL9	1.49028	-0.474198	4.27409	5.26562e-05	0.00333846	1.29501
IL15	1.23309	0.258006	4.22391	6.3199e-05	0.00360716	1.22807
CYP19A1	1.28542	1.02571	4.18857	7.18164e-05	0.00375326	1.21634
TSPAN2	1.61819	0.637713	4.19989	6.89406e-05	0.00365867	1.2088
AEBP1	1.58885	8.16525	4.11338	9.40749e-05	0.00411436	1.20702
GPRC5A	1.68654	1.62008	4.143	8.46124e-05	0.00398177	1.16344
CLIC1	1.00166	7.44614	4.08127	0.000105483	0.00432559	1.08833
TREM1	2.12338	1.60367	4.11324	9.41234e-05	0.00411436	1.07798
MGP	1.34275	5.89719	4.06692	0.000111003	0.00446355	1.0408
FLRT1	-1.47547	2.77612	-4.05389	0.000116251	0.00453863	1.02537
SNORD1164	-1.82691	1.9596	-4.07926	0.000106241	0.00433522	1.01776
CEP170L	-1.2888	-3.0916	-4.25399	5.66582e-05	0.00344404	1.01112
CCDC144C	-1.3919	-0.999088	-4.16903	7.70575e-05	0.00383259	0.956547
DDIT4L	1.83849	3.49968	4.01641	0.00013272	0.00483247	0.945518
C8orf4	1.23457	4.73554	4.02389	0.000129264	0.00475894	0.942304
LRRC37A4	-1.16638	2.23762	-4.03493	0.00012432	0.00469362	0.917176
PVT1	1.25395	1.25787	4.06805	0.000110559	0.00445652	0.896835
KCND2	-1.48887	4.70344	-4.00771	0.000136851	0.00491802	0.895638
BSN	-1.16602	4.42511	-3.99951	0.000140853	0.00495289	0.878063
SPINT1	1.0217	1.51183	4.04312	0.000120771	0.00462083	0.854657
CLDN23	1.15882	0.528405	4.07928	0.000106234	0.00433522	0.848005
FZD7	1.10792	5.2145	4.00003	0.000140595	0.00495289	0.841628
PLP2	1.26075	5.63497	3.99657	0.000142317	0.00495289	0.817257
LIF	1.99918	3.11017	3.97844	0.000151671	0.00511574	0.81398
CNTN1	-1.27267	6.24104	-3.99055	0.000145362	0.00500667	0.786667
BATF	1.14033	0.0185578	4.07065	0.000109542	0.0044459	0.773476
NKD1	-1.01396	3.01896	-3.96086	0.000161298	0.00526029	0.761041
SLC16A3	1.02596	5.45908	3.97472	0.000153658	0.00511574	0.749562
TUBA1C	1.17262	7.10926	3.97663	0.000152633	0.00511574	0.7437
CD48	1.27166	2.09127	3.98021	0.00015073	0.00511574	0.740433
TMEM176A	1.24721	5.14026	3.96299	0.000160101	0.00523155	0.727807
C21orf7	1.34017	3.36623	3.94211	0.000172212	0.00543437	0.715713
SMAGP	1.11109	1.23901	4.00015	0.000140538	0.00495289	0.699867
GPR65	1.04726	2.71083	3.93763	0.000174922	0.00549892	0.671545
S100A10	1.30911	7.16934	3.95143	0.000166705	0.00531432	0.663908
GUSBL1	-1.18895	-0.885117	-4.05349	0.000116418	0.00453863	0.652338
SSTR1	-2.08626	-0.740708	-4.02677	0.000127956	0.00472126	0.590554
FCGR1A	1.00917	4.63965	3.90968	0.000192781	0.00580693	0.5804
MET	1.66472	3.02763	3.89926	0.000199878	0.00591317	0.57321
FOSL1	1.50433	2.24204	3.91602	0.000188582	0.00576428	0.56802
SERPINA1	1.16508	5.75955	3.91835	0.000187064	0.00573904	0.561346
ANXA2P2	1.37036	6.49913	3.92034	0.000185777	0.0057314	0.560433
ANXA2P1	1.39455	0.838935	3.95715	0.000163404	0.00528732	0.541143
POM121L9P	1.37017	1.02151	3.94283	0.000171779	0.00543104	0.518396
C5orf62	1.03602	5.72711	3.89982	0.000199492	0.00591317	0.501544
OS9	1.03491	8.79008	3.88865	0.000207358	0.0060034	0.493685
CDK4	1.30553	7.83221	3.89415	0.000203446	0.00596547	0.491886
ATP5EP2	1.19441	2.3519	3.88595	0.000209303	0.00604098	0.490289
TYMP	1.10971	4.65417	3.87875	0.000214575	0.0060871	0.483772
IGSF9B	-1.1517	1.9327	-3.88444	0.000210402	0.00605161	0.446973
SPAG4	1.34083	0.987886	3.91436	0.000189674	0.00576575	0.435658
FCGR2B	1.97815	2.35981	3.86539	0.000224705	0.00620447	0.430445
PARD3B	-1.32304	1.45376	-3.89342	0.00020396	0.00596553	0.423535
DOK6	-1.35545	1.62235	-3.88153	0.000212529	0.00606469	0.407767
CPA4	1.64433	-0.286631	3.94045	0.000173217	0.00545567	0.394304
OLIG2	-1.07867	6.85597	-3.86802	0.000222678	0.0061794	0.39294
C19orf59	1.67905	-2.30463	3.98922	0.000146043	0.00501731	0.370782
HNRNPA3P1	-1.14773	0.295006	-3.91453	0.000189566	0.00576575	0.370704
ABCC3	1.85023	4.65524	3.83205	0.000251999	0.00668131	0.350999
NCRNA00152	1.4399	3.16575	3.8209	0.000261822	0.00682189	0.345061
GPR179	-1.17594	-0.103879	-3.91218	0.000191118	0.00578839	0.331416
LGALS3	1.29702	6.64534	3.84157	0.000243898	0.0065278	0.309622
GCSH	-1.69334	-0.263902	-3.90723	0.000194429	0.00583535	0.307239
DISP2	-1.06552	3.65364	-3.80671	0.00027484	0.00703752	0.304586
KCNJ10	-1.00382	7.43565	-3.82851	0.000255085	0.00673742	0.276115
CST7	1.09539	-0.0181681	3.88539	0.000209708	0.00604215	0.265815
MIR155HG	1.21167	0.291004	3.86836	0.000222412	0.0061794	0.24607
KCNIP3	-1.26133	4.46866	-3.7975	0.000283622	0.00720671	0.243973
PCDH15	-2.37086	1.52722	-3.81882	0.000263694	0.00684736	0.230325
GPLD1	-1.00801	0.455427	-3.8526	0.000234826	0.00637764	0.215269
MREG	1.00115	4.65252	3.7903	0.000290671	0.00725234	0.206921
CASKIN1	-1.1476	3.589	-3.76889	0.000312643	0.0074849	0.192092
MS4A6A	1.0541	5.59403	3.79932	0.000281865	0.00717306	0.188686
S100A9	1.61478	3.89056	3.75816	0.000324238	0.00764647	0.155042
SPHK1	1.14596	3.09269	3.74857	0.000334944	0.00773923	0.130422
HES6	-1.10105	6.82567	-3.77225	0.000309093	0.00745098	0.0917622
AVIL	1.15091	2.22296	3.74181	0.000342695	0.00785259	0.0666824
FCGR3A	1.12007	7.11273	3.75711	0.000325391	0.00764647	0.0482288
SERPINA3	1.50367	9.48489	3.73945	0.000345445	0.00788963	0.0442422
LRRN4CL	1.44333	2.51415	3.71703	0.000372593	0.00823923	0.015201
RAB38	1.08582	0.0592822	3.78891	0.000292056	0.00725941	0.014604
S100A8	1.55064	2.69426	3.71135	0.000379797	0.00829359	0.00800309
ADM	1.54355	4.60139	3.72011	0.000368755	0.00818923	0.00381097
METTL1	1.31289	4.40641	3.71671	0.000372996	0.00823923	0.00153996
RICH2	-1.15637	1.78281	-3.7258	0.000361743	0.00812058	-0.0131667
TSLP	1.40145	-0.606123	3.79475	0.000286294	0.00722818	-0.0146187
LOC254559	-1.48634	4.21837	-3.70112	0.000393084	0.00846843	-0.0314915
C21orf125	-1.12876	-3.08054	-3.84718	0.000239242	0.00646578	-0.0410636
LOC100130776	1.56293	3.63561	3.68802	0.00041076	0.00862778	-0.0478315
ATF3	1.11577	4.86326	3.70402	0.000389282	0.00840838	-0.0694629
DSCAM	-1.1194	4.32788	-3.69181	0.000405574	0.00858129	-0.0718357
GNAL	-1.27393	0.948877	-3.72791	0.000359171	0.00807379	-0.0777126
C15orf48	1.51205	-0.340839	3.76135	0.000320749	0.00762644	-0.0844868
ASIP	1.22924	-1.32854	3.77201	0.000309346	0.00745098	-0.120308
FPR3	1.111	3.10265	3.65546	0.000458022	0.00914223	-0.140082
SSTR3	-1.09222	-3.28484	-3.80993	0.000271832	0.00698209	-0.141245
VSIG4	1.07353	6.54196	3.6836	0.000416898	0.00868774	-0.183879
SERPING1	1.02474	7.28768	3.67666	0.000426701	0.00878229	-0.197413
C1orf95	-1.35741	2.82566	-3.63243	0.000494511	0.00955083	-0.211697
KLRC3	-1.79871	0.292375	-3.6924	0.000404764	0.00858129	-0.216377
ST14	1.1182	3.45716	3.62524	0.000506457	0.00963315	-0.229354
ANXA2	1.11871	7.66642	3.66246	0.000447434	0.00902069	-0.233018
PRSS23	1.01877	5.48312	3.65619	0.0004569	0.00913641	-0.248995
HSPA7	1.3639	2.16789	3.62927	0.000499739	0.00959884	-0.251359
PLAU	1.30731	4.48085	3.62909	0.000500035	0.00959884	-0.266952
FAM119B	1.37679	3.93086	3.61691	0.000520648	0.00979066	-0.268647
BTBD8	-1.36324	-2.42985	-3.73884	0.000346157	0.00788963	-0.274558
MS4A4A	1.01732	4.09	3.61468	0.000524509	0.00981868	-0.288469
EFCAB5	-1.03097	-2.21249	-3.72793	0.000359153	0.00807379	-0.288691
MYO1G	1.1899	2.02112	3.61867	0.000517619	0.00976444	-0.289984
TTC39A	1.16158	1.05765	3.64535	0.000473716	0.00927771	-0.290735
SRPX2	1.77903	3.74594	3.60443	0.000542619	0.0100107	-0.29413
GRID2IP	-1.00857	-1.07603	-3.69746	0.000397956	0.00851117	-0.294214
LOC643387	-1.98835	-1.96818	-3.71848	0.000370788	0.00822335	-0.295982
NBEAL1	-1.00101	0.80452	-3.6425	0.000478226	0.00932991	-0.31809
CDKL5	-1.17195	-0.371417	-3.66461	0.000444236	0.00898616	-0.336546
LOC388242	1.03438	0.746837	3.63633	0.000488151	0.00948088	-0.337931
TMEM151B	-1.34997	3.64516	-3.58856	0.000571825	0.0102298	-0.339834
RPL23P8	-1.17463	-0.141731	-3.64163	0.000479611	0.00933691	-0.382096
CACNG8	-1.23034	-1.93029	-3.68	0.00042195	0.00874899	-0.390427
LOC283761	-1.28144	0.0474689	-3.63036	0.000497925	0.00959201	-0.398886
CLEC5A	1.61874	3.02554	3.56501	0.000617902	0.0106856	-0.399151
COL24A1	1.28605	-0.966774	3.65297	0.000461836	0.00918516	-0.400563
NNMT	2.04018	4.7912	3.58497	0.000578625	0.010284	-0.402108
HSPA6	1.2173	3.79527	3.56141	0.000625258	0.0107344	-0.425716
AOX1	1.42831	1.18021	3.58871	0.00057154	0.0102298	-0.429803
EMP3	1.38543	6.00504	3.59927	0.000551947	0.0101545	-0.431885
FST	1.62131	0.174893	3.61154	0.000529989	0.00984105	-0.436552
ZDHHC22	-1.4724	4.43006	-3.56734	0.000613187	0.0106561	-0.442816
SOX8	-1.30615	7.17405	-3.59445	0.000560812	0.0101681	-0.447525
MMD2	-1.39353	3.0049	-3.53551	0.000680619	0.0111752	-0.482096
CCDC109B	1.02111	4.46755	3.55441	0.000639782	0.0108215	-0.492265
LYZ	1.35512	4.91363	3.56221	0.000623622	0.0107174	-0.494685
GABRQ	-1.58583	-0.0328393	-3.59417	0.000561336	0.0101681	-0.49519
DPYD	1.08569	5.05011	3.56291	0.000622187	0.0107038	-0.506485
SHOX2	1.81759	2.31641	3.53274	0.000686811	0.0112105	-0.508483
CFI	1.28744	5.00519	3.5564	0.000635624	0.0108143	-0.519216
ASCL1	-1.14579	5.21743	-3.55971	0.000628748	0.0107608	-0.524772
RNASE2	1.27068	1.86515	3.53448	0.000682908	0.0111961	-0.527915
LILRA5	1.43263	-0.78871	3.59403	0.000561587	0.0101681	-0.539045
ST6GAL2	-1.33256	3.99385	-3.52363	0.000707542	0.0113584	-0.544384
KCNJ9	-1.18722	2.6803	-3.50724	0.000746339	0.0116537	-0.565319
OLIG1	-1.01616	7.62571	-3.55026	0.000648548	0.0108764	-0.572439
PDCD1LG2	1.1238	2.24991	3.50271	0.000757415	0.0117712	-0.592803
FAM115C	1.21369	3.68654	3.50146	0.000760491	0.0117868	-0.592885
CST6	1.254	-2.91386	3.61904	0.00051699	0.00976444	-0.594282
CD44	1.01911	8.91048	3.52571	0.000702759	0.0113255	-0.613087
ATP8A2	-1.53457	-1.08051	-3.56681	0.000614271	0.0106561	-0.62275
XRCC6BP1	1.00079	2.23552	3.48957	0.000790422	0.0120079	-0.628907
MDK	1.06386	6.78574	3.53203	0.000688406	0.0112252	-0.64073
CPA6	1.2947	-2.95809	3.5954	0.000559046	0.0101675	-0.652039
NXPH3	-1.01478	4.39147	-3.49758	0.000770156	0.011855	-0.653209
WBP11P1	-1.00282	-2.54371	-3.58343	0.000581571	0.0103047	-0.662399
DUSP5	1.09228	3.57967	3.47225	0.000836009	0.0125114	-0.671919
LOC541471	1.25704	3.57426	3.47049	0.000840777	0.0125375	-0.675627
CACNA2D2	-1.21449	1.42816	-3.47849	0.00081931	0.0123283	-0.703476
DUSP9	-1.38206	-0.170335	-3.50646	0.000748245	0.0116725	-0.725697
SLC10A6	1.26204	-2.32336	3.53971	0.00067134	0.0111087	-0.755618
LOC728643	-1.77128	-1.50154	-3.52047	0.000714885	0.0114209	-0.758879
NKG7	1.06269	0.473012	3.47626	0.000825254	0.0123953	-0.767037
VWDE	1.20609	-2.91738	3.53947	0.000671872	0.0111087	-0.785496
MYH6	-1.20437	-2.10782	-3.52173	0.000711939	0.0114092	-0.78766
DGCR9	-1.11239	0.971254	-3.43987	0.000927992	0.0133804	-0.830924
NT5C1A	-1.5719	-2.45957	-3.51009	0.00073946	0.0116176	-0.833061
RANBP17	-1.42015	-1.65077	-3.49123	0.000786192	0.0119948	-0.8375
MLPH	1.36548	-1.25059	3.45965	0.000870725	0.0128079	-0.893906
CXXC4	-1.11488	0.120028	-3.43184	0.000952224	0.0135528	-0.897053
FLJ43390	-1.79905	0.841198	-3.41406	0.00100805	0.0139506	-0.898171
GZMB	1.2924	-1.41963	3.45944	0.000871328	0.0128079	-0.902679
GZMA	1.36091	-0.256123	3.43421	0.000945008	0.0135282	-0.909241
PTPN22	1.13634	0.0753578	3.42497	0.000973447	0.0137074	-0.916231
DOK2	1.1462	0.820551	3.40658	0.00103242	0.0141381	-0.923006
NACAP1	-1.71488	-0.585912	-3.43322	0.000948013	0.0135394	-0.927111
CNTNAP5	-1.54662	-1.08321	-3.43669	0.000937502	0.0134706	-0.94154
C6orf123	1.14987	-2.78322	3.47111	0.000839086	0.0125239	-0.941772
GRIN2C	-1.45221	2.87734	-3.36762	0.00116874	0.0150866	-0.943859
PLA2G2A	2.53333	1.22528	3.38359	0.00111094	0.0147911	-0.950429
ELFN2	-1.8261	3.36452	-3.36621	0.00117398	0.0150866	-0.954923
RNF165	-1.2058	2.37888	-3.36538	0.00117706	0.0151049	-0.955329
PLEK2	1.16767	0.739573	3.39251	0.00107983	0.014568	-0.962342
PCOLCE2	1.37834	2.39128	3.35815	0.00120436	0.015274	-0.974187
SOCS3	1.3683	5.56395	3.41038	0.00101996	0.0140458	-0.976223
PLCXD2	-1.08121	1.64651	-3.36505	0.00117832	0.0151093	-0.984619
ZNF727	-1.4174	-2.68711	-3.44207	0.000921436	0.0133322	-1.00495
MCF2L2	-1.14172	1.86036	-3.35278	0.00122497	0.0153989	-1.00612
KIF21B	-1.02877	5.52047	-3.40062	0.00105227	0.0142893	-1.00835
CSMD1	-1.09155	2.78461	-3.34053	0.00127331	0.0157073	-1.01634
SPTBN2	-1.00298	4.97713	-3.38153	0.00111823	0.0148223	-1.03269
LUZP2	-1.67613	4.11133	-3.34968	0.00123705	0.0154582	-1.03996
TNFSF14	1.06423	-2.04952	3.40987	0.00102163	0.0140458	-1.05129
AQP9	1.50448	1.28399	3.34062	0.00127294	0.0157073	-1.06351
DOC2B	-1.2977	-1.8559	-3.39613	0.00106746	0.01446	-1.07454
GAPT	1.04415	1.57444	3.33103	0.00131205	0.0159478	-1.07501
KCNH6	-1.17565	-3.03243	-3.41389	0.00100857	0.0139506	-1.08391
LOC442454	-1.45573	-0.32311	-3.36249	0.00118792	0.0151934	-1.0872
TMEM132D	-1.78905	-1.05728	-3.37518	0.00114104	0.0149317	-1.08836
FAM20A	1.14268	2.48778	3.30773	0.00141174	0.016627	-1.10492
CNR1	1.12807	5.56946	3.36648	0.00117297	0.0150866	-1.10708
C7orf68	1.00567	5.08368	3.3577	0.00120608	0.0152761	-1.10809
TREML3	1.29171	-2.30931	3.3883	0.00109443	0.0147026	-1.11367
ABCC8	-1.56462	2.00579	-3.30651	0.00141714	0.0166273	-1.11943
FABP5	1.32771	2.63973	3.29818	0.0014546	0.0168875	-1.12876
AFF2	-1.58836	0.217743	-3.32922	0.00131954	0.0160153	-1.14201
MEGF11	-1.16732	3.72624	-3.30572	0.00142065	0.0166567	-1.14295
SLN	2.04709	1.84554	3.29737	0.00145832	0.0169187	-1.14778
KCNB1	-1.29972	1.24306	-3.29837	0.00145374	0.0168875	-1.17222
GALNT5	1.80647	-0.192192	3.32305	0.00134542	0.0162342	-1.17563
USP43	-1.59278	0.689254	-3.30355	0.00143036	0.0166997	-1.18248
DLL1	-1.0397	4.30605	-3.30719	0.00141413	0.0166273	-1.18741
DAB1	-1.32751	-0.17015	-3.31039	0.0014	0.0165434	-1.20637
KDELR3	1.21069	2.22661	3.26744	0.00160108	0.0179176	-1.21394
GPR39	1.08484	1.38117	3.27833	0.00154769	0.0175561	-1.21647
CFD	1.21693	2.18662	3.26587	0.00160891	0.0179414	-1.21883
WNT2	1.60594	-1.55049	3.32692	0.00132913	0.0160845	-1.22356
DSCAML1	-1.47629	3.12677	-3.26316	0.00162256	0.0180168	-1.2274
VDR	1.06036	0.858004	3.27961	0.0015415	0.0175403	-1.2369
BRSK2	-1.04574	3.98348	-3.27321	0.00157259	0.0177474	-1.25306
SCG3	-1.13605	7.11778	-3.31748	0.00136917	0.0163308	-1.25996
GPNMB	1.15487	6.66179	3.319	0.00136265	0.0163099	-1.26077
CHODL	1.47445	1.28511	3.25937	0.00164175	0.0181447	-1.26649
CTCFL	-1.02904	-1.7525	-3.30205	0.00143709	0.0167582	-1.29015
CCDC144B	-1.30046	-0.189229	-3.26833	0.00159663	0.0178846	-1.30768
PPIAL4C	-1.25654	-1.93429	-3.28703	0.0015062	0.0172687	-1.33229
RGS1	1.11182	6.11739	3.29265	0.00147998	0.0170593	-1.33322
NETO1	-1.67752	0.599832	-3.24198	0.00173273	0.018592	-1.33581
EMR1	1.21053	0.597832	3.23765	0.00175614	0.018734	-1.34899
GPR1	1.56966	0.078258	3.23211	0.00178647	0.0189843	-1.38205
KCNK9	-1.36951	-1.05639	-3.25021	0.00168909	0.0183979	-1.38268
EEF1A1P9	-1.33584	5.31955	-3.26247	0.00162603	0.0180432	-1.38523
KIAA1244	-1.01611	3.13167	-3.20189	0.00196084	0.0199909	-1.39077
SDC1	1.11448	3.88988	3.21224	0.00189942	0.0195838	-1.41006
LOC154761	1.20751	1.07305	3.20437	0.00194591	0.0198754	-1.41081
ANXA1	1.2588	7.71311	3.25897	0.00164382	0.0181552	-1.41152
MYBPH	1.49504	0.506007	3.20989	0.0019132	0.019676	-1.41779
SLC22A6	-1.82318	-1.54216	-3.24206	0.0017323	0.018592	-1.42005
GFI1B	-1.22379	-2.68745	-3.25374	0.0016707	0.0182857	-1.43804
CCL2	1.26928	5.06967	3.23769	0.00175591	0.018734	-1.43879
CEACAM4	1.05031	-1.97226	3.24002	0.00174327	0.0186448	-1.44155
TM7SF4	1.05978	-2.37068	3.2457	0.0017129	0.0185298	-1.44418
B3GAT2	-1.44071	3.91295	-3.19729	0.00198871	0.0201882	-1.44685
CCL20	1.64771	-1.45383	3.22662	0.00181703	0.0191372	-1.4522
HOXA4	2.18286	0.700694	3.19062	0.00202983	0.0203279	-1.4527
ZC3H12B	-1.32043	0.608065	-3.19244	0.00201852	0.0203228	-1.45644
CCDC144A	-1.12348	-0.133217	-3.20201	0.00196007	0.0199909	-1.46245
TNFAIP6	1.26217	2.88109	3.16999	0.00216203	0.0210825	-1.46514
PCDHGA7	-1.20366	0.263974	-3.19362	0.00201124	0.0202994	-1.46737
TMEM132C	-1.44933	1.88691	-3.1675	0.00217855	0.021126	-1.47361
BAI1	-1.41658	4.8853	-3.21799	0.00186603	0.0193578	-1.47506
C9orf4	-1.30705	-1.31669	-3.21017	0.00191153	0.019676	-1.48482
TMEM71	1.11963	1.8781	3.15642	0.00225335	0.0215165	-1.50139
WNT9A	-1.04206	-2.7425	-3.2208	0.00184997	0.0193	-1.51422
PCDHGC4	-1.15365	4.88812	-3.20535	0.00194005	0.01984	-1.51709
GRM4	-1.26257	-1.79549	-3.19645	0.00199384	0.0202031	-1.53369
ATP13A5	-1.22107	-0.115616	-3.16688	0.00218262	0.021126	-1.54383
GPR82	1.12513	0.611726	3.14891	0.0023054	0.0218373	-1.56059
DPP10	-1.49443	2.2702	-3.12909	0.00244824	0.0226213	-1.56347
GDF15	1.28744	2.62401	3.12826	0.00245445	0.0226282	-1.56681
RNASE3	1.06091	-0.841845	3.16664	0.00218422	0.021126	-1.5679
DCX	-1.77941	4.32137	-3.15939	0.00223303	0.0213595	-1.57387
CHRNA9	1.89026	0.705191	3.13887	0.00237675	0.022248	-1.57741
KRT7	1.34845	-0.718409	3.16047	0.0022257	0.0213139	-1.57818
ZNF488	-1.72071	3.15877	-3.12777	0.00245807	0.0226326	-1.58161
FTHL3	-2.0375	0.30468	-3.14219	0.00235298	0.0220917	-1.58321
OTP	1.80828	0.188307	3.14381	0.00234138	0.0220421	-1.58474
TC2N	1.22586	2.39964	3.11968	0.00251897	0.0228874	-1.58674
OTOS	1.54628	-0.0276247	3.14508	0.00233242	0.0220052	-1.59068
FGFBP2	1.44173	0.817182	3.12641	0.00246824	0.0226922	-1.6054
IGF2BP3	1.34219	3.18176	3.10863	0.00260433	0.0233474	-1.63385
CYP27B1	1.4219	0.601357	3.11649	0.00254332	0.0230121	-1.63589
GPR17	-2.22663	3.65735	-3.11331	0.00256787	0.0231435	-1.63777
GCKR	1.03413	-1.56084	3.14225	0.00235256	0.0220917	-1.6476
WBSCR17	-1.87427	1.7481	-3.09652	0.00270105	0.0238404	-1.65019
DCT	-1.20216	-0.544665	-3.1154	0.00255171	0.0230126	-1.67579
SMN1	1.01452	-1.00441	3.12094	0.00250937	0.0228874	-1.67721
ZNF208	-1.3117	-1.96408	-3.13019	0.00244012	0.0225967	-1.68817
GPR84	1.02016	1.09973	3.075	0.00288121	0.0247083	-1.71959
2021-03-09	1.22613	5.28634	3.13787	0.00238397	0.0222633	-1.72834
GPX8	1.11631	3.64603	3.08203	0.00282121	0.0243814	-1.73421
SLC1A6	-1.77679	-1.30663	-3.09691	0.00269789	0.0238251	-1.74091
CTNNA3	-1.18567	-0.448776	-3.08162	0.00282466	0.0243857	-1.74977
HTR2A	-1.1767	-0.527764	-3.0777	0.002858	0.0245732	-1.76083
DPP4	1.52587	1.82763	3.04892	0.0031145	0.0260332	-1.76396
GREB1L	-1.4933	-1.80406	-3.08982	0.00275601	0.0241453	-1.77226
GTSF1	1.05143	-2.13483	3.09419	0.00272005	0.0239443	-1.77343
NEFM	-1.89841	1.53951	-3.04661	0.00313604	0.0261342	-1.77399
CACNA1B	-1.64677	0.169237	-3.05779	0.0030333	0.0255609	-1.78489
KMO	1.00321	0.532153	3.05144	0.0030912	0.0258908	-1.79084
MOXD1	1.57939	5.48668	3.11592	0.00254774	0.0230124	-1.7911
FCGR2C	1.13509	1.33684	3.04064	0.00319216	0.0264234	-1.79374
PTX3	1.50688	3.58244	3.04745	0.00312821	0.0260952	-1.8136
C4orf6	1.32707	-2.50368	3.0799	0.00283928	0.0244992	-1.81615
IGFBP2	1.2439	7.991	3.10332	0.00264639	0.0235122	-1.83128
GRIA4	-1.05185	5.53114	-3.10559	0.00262835	0.023468	-1.83271
OSM	1.14114	1.48563	3.02194	0.00337426	0.0273892	-1.83438
MACROD2	-1.03903	1.20031	-3.01817	0.00341205	0.0275743	-1.84983
PPP1R1A	-1.53716	2.31717	-3.00286	0.00356988	0.0283028	-1.87352
CXCL14	1.64042	5.35454	3.07858	0.00285051	0.0245546	-1.88171
IL1R2	1.52132	-0.530188	3.02311	0.00336255	0.0273461	-1.88355
MT1H	1.18543	-1.5391	3.02915	0.00330291	0.0270353	-1.89757
RARRES2	1.09694	4.8362	3.06103	0.00300407	0.025457	-1.90308
C2orf85	-1.37904	0.708326	-2.99275	0.00367777	0.0287743	-1.9193
CCR2	1.18678	-0.350967	3.00414	0.00355641	0.0282368	-1.92124
NPB	1.28964	-0.863851	3.00606	0.00353629	0.0281257	-1.92977
PGR	-1.08568	-1.41791	-3.00964	0.0034992	0.0279919	-1.93675
LOXL1	1.19322	3.1525	2.98097	0.00380719	0.0293366	-1.95543
GABRD	-1.2484	1.9716	-2.96734	0.0039623	0.0299605	-1.95731
COL22A1	1.35338	3.22984	2.97805	0.00384003	0.0294444	-1.96651
AGTR1	1.13806	-1.13356	2.98416	0.0037717	0.0291727	-1.98468
MFAP2	1.38287	1.69278	2.95539	0.00410305	0.0306827	-1.98698
PCDHA5	-1.15149	-0.599071	-2.97421	0.00388346	0.0296183	-1.99333
EGFR	-1.5316	7.33181	-3.04721	0.00313038	0.0261002	-1.99685
C3orf55	1.00566	-3.02863	2.99598	0.00364291	0.0285926	-2.01042
ADH1B	-1.24249	-2.39842	-2.9807	0.00381025	0.029339	-2.02618
STC1	1.49837	2.33251	2.93653	0.00433475	0.031741	-2.03281
BDKRB1	1.07856	-2.80188	2.98216	0.00379396	0.0292619	-2.03411
NEU4	-1.15878	3.98402	-2.97421	0.00388344	0.0296183	-2.04179
PCSK1	1.27261	3.51815	2.94908	0.00417929	0.0311069	-2.06016
CATSPER1	1.07604	-2.38205	2.96305	0.00401235	0.0302286	-2.06324
PCDHGA1	-1.25016	1.03637	-2.92191	0.00452245	0.0324484	-2.07364
GPR26	-1.64731	-1.83009	-2.94905	0.00417963	0.0311069	-2.07826
LOC643763	-1.02339	5.61443	-3.01357	0.00345878	0.0277893	-2.08234
CHI3L2	1.31469	6.76498	3.01309	0.00346369	0.0278153	-2.09741
ZNF560	-1.62495	-2.44792	-2.94538	0.00422458	0.031291	-2.1018
SAA2	1.99434	-0.525739	2.92259	0.00451357	0.0324275	-2.10459
SAA1	2.17058	0.649145	2.90853	0.00470086	0.0332107	-2.10826
HPSE2	-1.58862	-2.03045	-2.92907	0.00442957	0.0321018	-2.12567
CHRNA4	-1.40668	1.25009	-2.89268	0.00492059	0.0341944	-2.13609
STEAP1	1.25341	1.45463	2.8915	0.00493739	0.0342393	-2.13651
PSD2	-1.09041	6.77432	-2.99639	0.00363854	0.0285926	-2.14351
KIAA1644	-1.57802	1.49738	-2.88791	0.00498864	0.0344937	-2.14411
KIAA1239	-1.28116	-2.29803	-2.92269	0.0045123	0.0324275	-2.14592
SCAND3	1.24018	0.537897	2.89227	0.00492643	0.0342063	-2.14898
CYP4F12	-1.66004	-1.81483	-2.91371	0.00463104	0.03296	-2.15282
LRRC15	1.51566	-1.00916	2.9018	0.00479312	0.0336317	-2.15973
TRPC5	-1.05694	-2.62821	-2.9173	0.00458321	0.0327285	-2.16548
SGCD	-1.24077	2.05662	-2.87221	0.00521835	0.0354749	-2.18014
PRKCG	-1.36572	0.475352	-2.87424	0.00518812	0.035371	-2.1896
CHI3L1	1.97598	10.0034	2.94115	0.00427684	0.0315281	-2.19226
SCARA5	-1.27063	-1.70129	-2.89288	0.00491773	0.0341888	-2.19413
DGCR10	-1.01697	-1.94402	-2.89361	0.00490754	0.0341323	-2.19836
KIAA0087	-1.06766	-1.84551	-2.89085	0.00494662	0.0342889	-2.20181
CDHR1	-1.04862	3.02979	-2.87701	0.00514714	0.035164	-2.2027
VGLL2	1.47604	-2.25364	2.8918	0.00493305	0.0342236	-2.20922
CACNA1I	-1.18413	0.259906	-2.8551	0.00547997	0.036578	-2.23575
UNC13A	-1.06377	4.71551	-2.92666	0.00446073	0.0322571	-2.24213
SERPINA5	1.22516	2.34068	2.84504	0.00563934	0.0372515	-2.24799
CXCL3	1.39649	-0.224365	2.84588	0.00562586	0.037207	-2.26422
CDH7	-1.18088	-3.01025	-2.87127	0.00523252	0.0354974	-2.26798
MMP7	1.87242	0.462312	2.83789	0.00575512	0.0376858	-2.26814
SUSD5	-1.2028	2.12623	-2.82946	0.00589445	0.0381608	-2.27948
LOC284276	1.29138	-1.71731	2.85169	0.00553353	0.0367873	-2.28069
GJB2	1.393	2.66622	2.83481	0.00580561	0.0378907	-2.28269
CXCL2	1.03058	1.38006	2.82455	0.00597707	0.0384701	-2.28776
AREG	1.61743	-1.7759	2.84551	0.00563181	0.0372167	-2.29471
GRIP2	-1.35655	-1.29647	-2.83327	0.00583112	0.0379185	-2.31042
INSRR	1.18735	-1.44624	2.83309	0.00583415	0.0379185	-2.31377
ABCA13	1.34803	0.270148	2.81484	0.00614355	0.0390711	-2.32222
IL8	1.97304	2.78818	2.8153	0.00613564	0.0390508	-2.33234
RASGRF1	-1.3117	2.44054	-2.80806	0.00626234	0.039493	-2.33641
CA9	2.31655	1.80949	2.80287	0.00635466	0.0398326	-2.33645
BTBD17	-1.12246	3.31705	-2.82821	0.00591535	0.0382214	-2.34064
EREG	1.54178	-2.3859	2.82581	0.00595576	0.0383777	-2.34804
GATA3	1.04554	-0.83043	2.8084	0.00625632	0.0394701	-2.35379
SGSM1	-1.10568	1.93862	-2.79425	0.00651074	0.0404134	-2.35674
DMRTA2	1.68106	2.32313	2.7971	0.00645879	0.0402569	-2.35789
LEFTY2	1.24677	1.33173	2.79024	0.00658459	0.0407165	-2.36387
LRRC8E	1.24834	-1.00441	2.80404	0.00633364	0.039761	-2.36594
BDKRB2	1.15285	1.83051	2.78812	0.00662395	0.0408836	-2.36937
FPR2	1.16284	-0.418392	2.79351	0.00652437	0.0404331	-2.3785
GAD1	-1.11597	3.84081	-2.82608	0.00595129	0.0383729	-2.39635
DLGAP2	-1.30341	-0.441864	-2.78179	0.00674265	0.0413571	-2.40345
CD163	1.35799	6.07448	2.88544	0.00502417	0.0346228	-2.4237
LOC151009	-1.0657	-1.82869	-2.78148	0.00674847	0.0413774	-2.42745
PRKCDBP	1.00699	2.04471	2.75967	0.00717284	0.0431177	-2.43605
HTR2C	-1.07832	-2.50888	-2.77169	0.00693615	0.0422157	-2.46014
IBSP	2.02819	1.19125	2.74005	0.00757545	0.0446946	-2.47354
OLFM4	-1.13855	-0.519091	-2.74685	0.00743368	0.0440937	-2.47722
SLC16A10	1.08427	1.1261	2.73687	0.00764254	0.044884	-2.48093
MYO7B	-1.1832	0.357321	-2.73651	0.00765033	0.0449125	-2.48791
METTL7B	1.21154	6.11015	2.86129	0.00538393	0.0361262	-2.48816
SYCE1L	1.09775	-1.68461	2.74736	0.00742305	0.0440937	-2.49406
SCGN	1.56913	-2.49221	2.74991	0.00737061	0.0438925	-2.50304
NCAN	-1.01388	9.01692	-2.83152	0.00586008	0.0380423	-2.50381
GDF10	-1.22009	-0.297657	-2.72058	0.00799523	0.0463137	-2.52876
GPRIN2	-1.08148	-2.68594	-2.73882	0.00760137	0.0447735	-2.5288
NDST3	-1.41304	-1.12045	-2.72576	0.00788154	0.0458635	-2.5289
WSCD2	-1.38528	-0.198583	-2.71918	0.00802615	0.0463469	-2.53044
ADAMDEC1	1.44386	0.166992	2.71315	0.00816088	0.0468311	-2.53859
CALN1	-1.39742	2.17552	-2.7148	0.00812387	0.0467482	-2.53932
GRIP1	-1.10712	-1.44169	-2.72187	0.00796683	0.0461653	-2.54158
LRFN5	-1.23284	-0.108688	-2.70755	0.00828783	0.0472486	-2.55349
HOXA1	1.04145	0.0574499	2.70362	0.00837797	0.0475521	-2.55992
PAK3	-1.26051	-0.327184	-2.70336	0.00838411	0.0475521	-2.56453
HCN1	-1.39993	-1.1301	-2.69757	0.00851862	0.0480354	-2.58607
TGFBI	1.10173	6.89101	2.82324	0.00599938	0.0385385	-2.58636
CD2	1.04818	0.434171	2.68722	0.00876397	0.0488239	-2.59038
F13A1	1.71037	4.35379	2.75629	0.00724084	0.0433913	-2.60601
PLIN1	-1.04843	0.442423	-2.67713	0.00900959	0.0496546	-2.61127
LOX	1.19627	4.19171	2.75251	0.00731754	0.0436711	-2.61329
MEOX2	1.6211	3.38972	2.70738	0.00829171	0.0472504	-2.62572
SHANK1	-1.10463	2.35781	-2.6786	0.00897335	0.0495373	-2.62587
CP	1.26066	5.00693	2.77652	0.00684301	0.0418178	-2.63996
SLIT1	-1.02833	5.78262	-2.79794	0.00644351	0.0401919	-2.64116
CHST9	-1.08825	3.9498	-2.71348	0.00815357	0.0468126	-2.68014
DLL3	-1.37621	5.00227	-2.73123	0.00776308	0.0453975	-2.74651
MYH14	-1.06052	4.78375	-2.67612	0.00903446	0.0497547	-2.86693
